# Supplementary material for: Integrated analysis of a ceRNA network reveals potential prognostic lncRNAs in gastric cancer
Source: Cancer Med. 2020 Jan 10;9(5):1798–817. doi: 10.1002/cam4.2760 (PMC7050084; doi:10.1002/cam4.2760)
Supplement: Supplementary file 1 [file CAM4-9-1798-s001.xlsx]

## Sheet: Sheet1
bcr_patient_barcode	age_at_initial_pathologic_diagnosis	gender	race	days_to_birth	year_of_initial_pathologic_diagnosis	tumor_tissue_site	histological_type	h_pylori_infection	pathologic_T	pathologic_N	pathologic_M	pathologic_stage	vital_status	days_to_last_followup	days_to_death
TCGA-BR-4191	72	MALE	WHITE	-26562	2008	Stomach	Stomach, Adenocarcinoma, Not Otherwise Specified (NOS)	[Not Available]	TX	N1	M0	[Not Available]	Dead	[Not Available]	558
TCGA-BR-4367	78	MALE	WHITE	-28817	2008	Stomach	Stomach, Adenocarcinoma, Not Otherwise Specified (NOS)	[Not Available]	TX	N1	M0	[Not Available]	Alive	0	[Not Applicable]
TCGA-BR-4256	80	MALE	WHITE	-29441	2008	Stomach	Stomach, Adenocarcinoma, Not Otherwise Specified (NOS)	[Not Available]	TX	N1	M0	[Not Available]	Dead	[Not Available]	284
TCGA-BR-4371	71	FEMALE	WHITE	-26290	2008	Stomach	Stomach, Adenocarcinoma, Not Otherwise Specified (NOS)	[Not Available]	T2	NX	M0	[Not Available]	Alive	0	[Not Applicable]
TCGA-BR-4201	66	FEMALE	WHITE	-24354	2008	Stomach	Stomach, Adenocarcinoma, Not Otherwise Specified (NOS)	[Not Available]	T2a	NX	M0	[Not Available]	Dead	[Not Available]	940
TCGA-BR-4294	65	MALE	WHITE	-23758	2009	Stomach	Stomach, Intestinal Adenocarcinoma, Tubular Type	[Not Available]	T2a	NX	M0	[Not Available]	Alive	0	[Not Applicable]
TCGA-BR-4370	74	FEMALE	WHITE	-27344	2008	Stomach	Stomach, Adenocarcinoma, Not Otherwise Specified (NOS)	[Not Available]	TX	NX	M0	[Not Available]	Alive	0	[Not Applicable]
TCGA-BR-4257	79	FEMALE	WHITE	-29014	2008	Stomach	Stomach, Adenocarcinoma, Not Otherwise Specified (NOS)	[Not Available]	TX	NX	M0	[Not Available]	Dead	[Not Available]	294
TCGA-BR-4187	56	MALE	WHITE	-20635	2008	Stomach	Stomach, Adenocarcinoma, Not Otherwise Specified (NOS)	[Not Available]	TX	NX	M0	[Not Available]	Dead	[Not Available]	141
TCGA-BR-4369	75	MALE	WHITE	-27509	2008	Stomach	Stomach, Adenocarcinoma, Not Otherwise Specified (NOS)	[Not Available]	TX	NX	M0	[Not Available]	Alive	0	[Not Applicable]
TCGA-BR-4366	87	MALE	WHITE	-32024	2008	Stomach	Stomach, Adenocarcinoma, Not Otherwise Specified (NOS)	[Not Available]	TX	NX	M0	[Not Available]	Alive	0	[Not Applicable]
TCGA-BR-4363	60	FEMALE	WHITE	-22196	2008	Stomach	Stomach, Adenocarcinoma, Not Otherwise Specified (NOS)	[Not Available]	T3	NX	MX	[Not Available]	Alive	0	[Not Applicable]
TCGA-BR-4357	58	MALE	WHITE	-21295	2008	Stomach	Stomach, Adenocarcinoma, Not Otherwise Specified (NOS)	[Not Available]	T3	NX	MX	[Not Available]	Alive	0	[Not Applicable]
TCGA-CG-4443	68	MALE	[Not Available]	-24990	2006	Stomach	Stomach, Intestinal Adenocarcinoma, Not Otherwise Specified (NOS)	[Not Available]	T1	N0	M0	Stage IA	Alive	912	[Not Applicable]
TCGA-CG-5726	73	MALE	[Not Available]	-26998	2004	Stomach	Stomach, Intestinal Adenocarcinoma, Not Otherwise Specified (NOS)	[Not Available]	T1	N0	M0	Stage IA	Dead	[Not Available]	881
TCGA-F1-6875	79	MALE	BLACK OR AFRICAN AMERICAN	-29209	1996	Stomach	Stomach, Adenocarcinoma, Not Otherwise Specified (NOS)	[Not Available]	T2	N0	M0	Stage IA	Dead	[Not Available]	2197
TCGA-CG-4436	57	MALE	[Not Available]	-20941	2005	Stomach	Stomach, Intestinal Adenocarcinoma, Not Otherwise Specified (NOS)	[Not Available]	T2	N0	M0	Stage IB	Alive	243	[Not Applicable]
TCGA-CG-5720	71	MALE	[Not Available]	-26176	2003	Stomach	Stomach, Adenocarcinoma, Not Otherwise Specified (NOS)	[Not Available]	T2	N0	M0	Stage IB	Dead	[Not Available]	30
TCGA-CG-4442	85	MALE	[Not Available]	-31350	2006	Stomach	Stomach, Intestinal Adenocarcinoma, Not Otherwise Specified (NOS)	[Not Available]	T2	N0	M0	Stage IB	Alive	0	[Not Applicable]
TCGA-BR-7707	69	FEMALE	WHITE	-25325	2011	Stomach	Stomach, Adenocarcinoma, Not Otherwise Specified (NOS)	[Not Available]	T2	N0	M0	Stage IB	Alive	1090	[Not Applicable]
TCGA-D7-6528	70	FEMALE	WHITE	-25815	2010	Stomach	Stomach, Intestinal Adenocarcinoma, Tubular Type	[Not Available]	T2	N0	M0	Stage IB	Alive	463	[Not Applicable]
TCGA-BR-6710	41	MALE	WHITE	-15316	2011	Stomach	Stomach, Adenocarcinoma, Not Otherwise Specified (NOS)	[Not Available]	T2	N0	M0	Stage IB	Alive	273	[Not Applicable]
TCGA-D7-6522	58	MALE	WHITE	-21465	2010	Stomach	Stomach, Adenocarcinoma, Diffuse Type	[Not Available]	T2	N0	M0	Stage IB	Alive	566	[Not Applicable]
TCGA-B7-5818	62	MALE	WHITE	-22792	2010	Stomach	Stomach, Adenocarcinoma, Diffuse Type	[Not Available]	T2	N0	M0	Stage IB	Alive	356	[Not Applicable]
TCGA-CG-4477	58	FEMALE	[Not Available]	-21427	2008	Stomach	Stomach, Intestinal Adenocarcinoma, Not Otherwise Specified (NOS)	[Not Available]	T2a	N0	M0	Stage IB	Alive	942	[Not Applicable]
TCGA-CG-4466	81	FEMALE	[Not Available]	-29739	2009	Stomach	Stomach, Intestinal Adenocarcinoma, Not Otherwise Specified (NOS)	[Not Available]	T2a	N0	M0	Stage IB	Alive	577	[Not Applicable]
TCGA-CG-4304	84	MALE	[Not Available]	-31017	2008	Stomach	Stomach, Adenocarcinoma, Not Otherwise Specified (NOS)	[Not Available]	T2a	N0	M0	Stage IB	Alive	[Discrepancy]	[Not Applicable]
TCGA-FP-8209	49	MALE	WHITE	-18171	2005	Stomach	Stomach, Adenocarcinoma, Diffuse Type	[Not Available]	T2a	N0	M0	Stage IB	Dead	[Not Available]	1811
TCGA-BR-4267	51	MALE	WHITE	-18699	2008	Stomach	Stomach, Adenocarcinoma, Not Otherwise Specified (NOS)	[Not Available]	T2a	N0	M0	Stage IB	Dead	[Not Available]	188
TCGA-FP-7735	77	MALE	BLACK OR AFRICAN AMERICAN	-28232	2011	Stomach	Stomach, Adenocarcinoma, Not Otherwise Specified (NOS)	[Not Available]	T2	N0	MX	Stage IB	Dead	[Not Available]	106
TCGA-HF-7131	[Not Available]	FEMALE	[Not Available]	[Not Available]	2007	Stomach	Stomach, Adenocarcinoma, Not Otherwise Specified (NOS)	[Not Available]	T2b	N0	MX	Stage IB	Alive	[Not Available]	[Not Applicable]
TCGA-CD-5800	51	FEMALE	ASIAN	[Not Available]	2010	Stomach	Stomach, Intestinal Adenocarcinoma, Papillary Type	[Not Available]	T3	N0	M0	Stage II	Alive	400	[Not Applicable]
TCGA-CD-8524	61	FEMALE	ASIAN	-22445	2010	Stomach	Stomach, Intestinal Adenocarcinoma, Not Otherwise Specified (NOS)	[Not Available]	T3	N0	M0	Stage II	Alive	388	[Not Applicable]
TCGA-CD-5803	78	FEMALE	ASIAN	-28608	2010	Stomach	Stomach, Adenocarcinoma, Not Otherwise Specified (NOS)	[Not Available]	T3	N0	M0	Stage II	Dead	[Not Available]	341
TCGA-CD-8534	41	MALE	ASIAN	-15227	2011	Stomach	Stomach, Adenocarcinoma, Diffuse Type	[Not Available]	T3	N0	M0	Stage II	Alive	367	[Not Applicable]
TCGA-CD-8533	48	MALE	ASIAN	-17821	2011	Stomach	Stomach, Adenocarcinoma, Not Otherwise Specified (NOS)	[Not Available]	T3	N0	M0	Stage II	Alive	468	[Not Applicable]
TCGA-CD-8530	51	MALE	ASIAN	-18992	2011	Stomach	Stomach, Adenocarcinoma, Diffuse Type	[Not Available]	T3	N0	M0	Stage II	Alive	377	[Not Applicable]
TCGA-CD-8532	52	MALE	ASIAN	-19284	2011	Stomach	Stomach, Adenocarcinoma, Not Otherwise Specified (NOS)	[Not Available]	T3	N0	M0	Stage II	Dead	[Not Available]	354
TCGA-CD-5813	60	MALE	ASIAN	-21995	2010	Stomach	Stomach, Intestinal Adenocarcinoma, Mucinous Type	[Not Available]	T3	N0	M0	Stage II	Dead	[Not Available]	377
TCGA-CD-5798	82	MALE	ASIAN	-30310	2010	Stomach	Stomach, Intestinal Adenocarcinoma, Mucinous Type	[Not Available]	T3	N0	M0	Stage II	Alive	408	[Not Applicable]
TCGA-BR-7704	69	FEMALE	WHITE	-25300	2011	Stomach	Stomach, Intestinal Adenocarcinoma, Not Otherwise Specified (NOS)	[Not Available]	T3	N0	M0	Stage II	Alive	1072	[Not Applicable]
TCGA-BR-7197	69	MALE	WHITE	-25445	2011	Stomach	Stomach, Adenocarcinoma, Not Otherwise Specified (NOS)	[Not Available]	T3	N0	M0	Stage II	Alive	280	[Not Applicable]
TCGA-CG-4437	83	MALE	[Not Available]	-30467	2006	Stomach	Stomach, Intestinal Adenocarcinoma, Not Otherwise Specified (NOS)	[Not Available]	T2	N1	M0	Stage II	Alive	245	[Not Applicable]
TCGA-CG-5723	83	MALE	[Not Available]	-30376	2003	Stomach	Stomach, Adenocarcinoma, Not Otherwise Specified (NOS)	[Not Available]	T2	N1	M0	Stage II	Alive	2496	[Not Applicable]
TCGA-CD-8527	72	FEMALE	ASIAN	-26503	2010	Stomach	Stomach, Intestinal Adenocarcinoma, Not Otherwise Specified (NOS)	[Not Available]	T2	N1	M0	Stage II	Dead	[Not Available]	218
TCGA-CD-5799	45	MALE	ASIAN	-16533	2010	Stomach	Stomach, Intestinal Adenocarcinoma, Not Otherwise Specified (NOS)	[Not Available]	T2	N1	M0	Stage II	Alive	396	[Not Applicable]
TCGA-D7-6524	53	MALE	WHITE	-19532	2010	Stomach	Stomach, Adenocarcinoma, Diffuse Type	[Not Available]	T2	N1	M0	Stage II	Alive	543	[Not Applicable]
TCGA-D7-6527	62	MALE	WHITE	-22793	2010	Stomach	Stomach, Intestinal Adenocarcinoma, Papillary Type	[Not Available]	T2	N1	M0	Stage II	Dead	[Not Available]	312
TCGA-CG-4305	69	MALE	[Not Available]	-25295	2008	Stomach	Stomach, Adenocarcinoma, Not Otherwise Specified (NOS)	[Not Available]	T2a	N1	M0	Stage II	Alive	485	[Not Applicable]
TCGA-BR-4279	43	MALE	WHITE	-16065	2009	Stomach	Stomach, Adenocarcinoma, Not Otherwise Specified (NOS)	[Not Available]	T2a	N1	M0	Stage II	Dead	[Not Available]	291
TCGA-HF-7132	[Not Available]	MALE	[Not Available]	[Not Available]	2006	Stomach	Stomach, Intestinal Adenocarcinoma, Mucinous Type	[Not Available]	T2b	N1	M0	Stage II	Alive	2351	[Not Applicable]
TCGA-CD-A4MH	86	FEMALE	ASIAN	-31683	2011	Stomach	Stomach, Adenocarcinoma, Not Otherwise Specified (NOS)	[Not Available]	T3	N0	M0	Stage IIA	Alive	371	[Not Applicable]
TCGA-CD-A48A	57	MALE	ASIAN	-20839	2011	Stomach	Stomach, Adenocarcinoma, Not Otherwise Specified (NOS)	[Not Available]	T3	N0	M0	Stage IIA	Alive	378	[Not Applicable]
TCGA-CD-A489	58	MALE	ASIAN	-21517	2011	Stomach	Stomach, Adenocarcinoma, Diffuse Type	[Not Available]	T3	N0	M0	Stage IIA	Dead	[Not Available]	344
TCGA-CD-A486	68	MALE	ASIAN	-24879	2011	Stomach	Stomach, Adenocarcinoma, Not Otherwise Specified (NOS)	[Not Available]	T3	N0	M0	Stage IIA	Dead	[Not Available]	192
TCGA-CD-A4MG	76	MALE	ASIAN	-28019	2011	Stomach	Stomach, Adenocarcinoma, Diffuse Type	[Not Available]	T3	N0	M0	Stage IIA	Dead	[Not Available]	200
TCGA-BR-6803	54	FEMALE	WHITE	-19751	2011	Stomach	Stomach, Adenocarcinoma, Diffuse Type	[Not Available]	T3	N0	M0	Stage IIA	Alive	949	[Not Applicable]
TCGA-BR-6566	64	FEMALE	WHITE	-23404	2011	Stomach	Stomach, Adenocarcinoma, Not Otherwise Specified (NOS)	[Not Available]	T3	N0	M0	Stage IIA	Alive	997	[Not Applicable]
TCGA-BR-6852	64	FEMALE	WHITE	-23469	2011	Stomach	Stomach, Adenocarcinoma, Not Otherwise Specified (NOS)	[Not Available]	T3	N0	M0	Stage IIA	Alive	1367	[Not Applicable]
TCGA-BR-6452	78	FEMALE	WHITE	-28827	2011	Stomach	Stomach, Adenocarcinoma, Not Otherwise Specified (NOS)	[Not Available]	T3	N0	M0	Stage IIA	Alive	1055	[Not Applicable]
TCGA-BR-6454	58	MALE	WHITE	-21501	2011	Stomach	Stomach, Adenocarcinoma, Not Otherwise Specified (NOS)	[Not Available]	T3	N0	M0	Stage IIA	Alive	0	[Not Applicable]
TCGA-BR-7715	65	MALE	WHITE	-23861	2011	Stomach	Stomach, Adenocarcinoma, Not Otherwise Specified (NOS)	[Not Available]	T3	N0	M0	Stage IIA	Alive	1023	[Not Applicable]
TCGA-BR-6457	69	MALE	WHITE	-25396	2011	Stomach	Stomach, Adenocarcinoma, Not Otherwise Specified (NOS)	[Not Available]	T3	N0	M0	Stage IIA	Alive	416	[Not Applicable]
TCGA-BR-6801	70	MALE	WHITE	-25637	2011	Stomach	Stomach, Adenocarcinoma, Not Otherwise Specified (NOS)	[Not Available]	T3	N0	M0	Stage IIA	Alive	1223	[Not Applicable]
TCGA-BR-6707	75	MALE	WHITE	-27529	2011	Stomach	Stomach, Adenocarcinoma, Not Otherwise Specified (NOS)	[Not Available]	T3	N0	M0	Stage IIA	Dead	[Not Available]	605
TCGA-BR-6453	54	MALE	WHITE	-20061	2011	Stomach	Stomach, Adenocarcinoma, Not Otherwise Specified (NOS)	[Not Available]	T2	N1	M0	Stage IIA	Alive	485	[Not Applicable]
TCGA-BR-8081	71	FEMALE	WHITE	-26095	2011	Stomach	Stomach, Adenocarcinoma, Not Otherwise Specified (NOS)	[Not Available]	T4a	N0	M0	Stage IIB	Alive	981	[Not Applicable]
TCGA-BR-6565	67	MALE	WHITE	-24495	2011	Stomach	Stomach, Adenocarcinoma, Not Otherwise Specified (NOS)	[Not Available]	T4a	N0	M0	Stage IIB	Dead	[Not Available]	279
TCGA-BR-7851	74	MALE	WHITE	-27091	2011	Stomach	Stomach, Intestinal Adenocarcinoma, Not Otherwise Specified (NOS)	[Not Available]	T4a	N0	M0	Stage IIB	Dead	574	[Not Available]
TCGA-CG-4475	76	MALE	[Not Available]	-28065	2010	Stomach	[Not Available]	[Not Available]	T3	N1	M0	Stage IIB	Alive	699	[Not Applicable]
TCGA-CD-A48C	79	FEMALE	ASIAN	-29203	2011	Stomach	Stomach, Adenocarcinoma, Not Otherwise Specified (NOS)	[Not Available]	T3	N1	M0	Stage IIB	Dead	[Not Available]	353
TCGA-CD-A487	51	MALE	ASIAN	-18694	2011	Stomach	Stomach, Adenocarcinoma, Diffuse Type	[Not Available]	T3	N1	M0	Stage IIB	Alive	374	[Not Applicable]
TCGA-BR-6458	57	FEMALE	WHITE	-21069	2011	Stomach	Stomach, Adenocarcinoma, Not Otherwise Specified (NOS)	[Not Available]	T3	N1	M0	Stage IIB	Dead	[Not Available]	588
TCGA-BR-7716	62	FEMALE	WHITE	-22829	2011	Stomach	Stomach, Adenocarcinoma, Not Otherwise Specified (NOS)	[Not Available]	T3	N1	M0	Stage IIB	Alive	1210	[Not Applicable]
TCGA-BR-6456	74	FEMALE	WHITE	-27288	2011	Stomach	Stomach, Adenocarcinoma, Not Otherwise Specified (NOS)	[Not Available]	T3	N1	M0	Stage IIB	Dead	[Not Available]	526
TCGA-BR-6455	59	MALE	WHITE	-21865	2011	Stomach	Stomach, Adenocarcinoma, Not Otherwise Specified (NOS)	[Not Available]	T3	N1	M0	Stage IIB	Dead	[Not Available]	422
TCGA-BR-6563	60	MALE	WHITE	-21936	2011	Stomach	Stomach, Adenocarcinoma, Not Otherwise Specified (NOS)	[Not Available]	T3	N1	M0	Stage IIB	Alive	1190	[Not Applicable]
TCGA-BR-7722	62	MALE	WHITE	-22701	2011	Stomach	Stomach, Adenocarcinoma, Not Otherwise Specified (NOS)	[Not Available]	T3	N1	M0	Stage IIB	Dead	[Not Available]	466
TCGA-FP-7829	69	MALE	WHITE	-25534	2011	Stomach	Stomach, Intestinal Adenocarcinoma, Mucinous Type	[Not Available]	T3	N1	M0	Stage IIB	Alive	594	[Not Applicable]
TCGA-BR-7901	74	MALE	WHITE	-27031	2011	Stomach	Stomach, Adenocarcinoma, Not Otherwise Specified (NOS)	[Not Available]	T3	N1	M0	Stage IIB	Dead	[Not Available]	105
TCGA-BR-8060	75	FEMALE	WHITE	-27561	2011	Stomach	Stomach, Adenocarcinoma, Not Otherwise Specified (NOS)	[Not Available]	T2	N2	M0	Stage IIB	Dead	[Not Available]	348
TCGA-IN-8663	68	MALE	WHITE	-25172	2011	Stomach	Stomach, Adenocarcinoma, Not Otherwise Specified (NOS)	[Not Available]	T2	N2	M0	Stage IIB	Dead	[Not Available]	103
TCGA-EQ-8122	71	FEMALE	WHITE	-26289	2011	Stomach	Stomach, Intestinal Adenocarcinoma, Not Otherwise Specified (NOS)	[Not Available]	T3	N1	MX	Stage IIB	Dead	[Not Available]	243
TCGA-BR-4280	78	FEMALE	WHITE	-28515	2009	Stomach	Stomach, Adenocarcinoma, Not Otherwise Specified (NOS)	[Not Available]	T2b	N1	M0	Stage III	Dead	[Not Available]	201
TCGA-CG-4438	56	MALE	[Not Available]	-20574	2006	Stomach	Stomach, Intestinal Adenocarcinoma, Not Otherwise Specified (NOS)	[Not Available]	T4	N2	M0	Stage III	Alive	1645	[Not Applicable]
TCGA-BR-4368	78	FEMALE	WHITE	-28770	2008	Stomach	Stomach, Adenocarcinoma, Not Otherwise Specified (NOS)	[Not Available]	T4	N2	M0	Stage III	Alive	0	[Not Applicable]
TCGA-CD-8528	43	FEMALE	ASIAN	-15986	2010	Stomach	Stomach, Adenocarcinoma, Not Otherwise Specified (NOS)	[Not Available]	T4	N0	M0	Stage IIIA	Alive	375	[Not Applicable]
TCGA-BR-4361	66	FEMALE	WHITE	-24260	2008	Stomach	Stomach, Adenocarcinoma, Not Otherwise Specified (NOS)	[Not Available]	T4	N0	M0	Stage IIIA	Alive	0	[Not Applicable]
TCGA-CG-5734	68	MALE	[Not Available]	-25079	2005	Stomach	Stomach, Intestinal Adenocarcinoma, Not Otherwise Specified (NOS)	[Not Available]	T3	N1	M0	Stage IIIA	Dead	[Not Available]	243
TCGA-CD-8531	66	FEMALE	ASIAN	-24453	2011	Stomach	Stomach, Adenocarcinoma, Diffuse Type	[Not Available]	T3	N1	M0	Stage IIIA	Alive	383	[Not Applicable]
TCGA-CD-8526	73	FEMALE	ASIAN	-26840	2010	Stomach	Stomach, Intestinal Adenocarcinoma, Not Otherwise Specified (NOS)	[Not Available]	T3	N1	M0	Stage IIIA	Alive	381	[Not Applicable]
TCGA-CD-8525	82	FEMALE	ASIAN	-30004	2010	Stomach	Stomach, Intestinal Adenocarcinoma, Mucinous Type	[Not Available]	T3	N1	M0	Stage IIIA	Alive	383	[Not Applicable]
TCGA-FP-8210	48	MALE	ASIAN	-17562	2006	Stomach	Stomach, Adenocarcinoma, Diffuse Type	[Not Available]	T3	N1	M0	Stage IIIA	Dead	[Not Available]	153
TCGA-CD-8535	59	MALE	ASIAN	-21559	2011	Stomach	Stomach, Adenocarcinoma, Not Otherwise Specified (NOS)	[Not Available]	T3	N1	M0	Stage IIIA	Alive	390	[Not Applicable]
TCGA-CD-5801	69	MALE	ASIAN	[Not Available]	2010	Stomach	Stomach, Adenocarcinoma, Not Otherwise Specified (NOS)	[Not Available]	T3	N1	M0	Stage IIIA	Dead	[Not Available]	401
TCGA-BR-4253	80	FEMALE	WHITE	-29397	2008	Stomach	Stomach, Adenocarcinoma, Not Otherwise Specified (NOS)	[Not Available]	T3	N1	M0	Stage IIIA	Dead	[Not Available]	124
TCGA-BR-7959	59	MALE	WHITE	-21730	2011	Stomach	Stomach, Intestinal Adenocarcinoma, Mucinous Type	[Not Available]	T4a	N1	M0	Stage IIIA	Alive	1010	[Not Applicable]
TCGA-CG-4441	83	MALE	[Not Available]	-30528	2006	Stomach	Stomach, Intestinal Adenocarcinoma, Not Otherwise Specified (NOS)	[Not Available]	T2	N2	M0	Stage IIIA	Dead	[Not Available]	426
TCGA-D7-6525	58	MALE	WHITE	-21223	2010	Stomach	Stomach, Adenocarcinoma, Diffuse Type	[Not Available]	T2	N2	M0	Stage IIIA	Dead	[Not Available]	406
TCGA-D7-6521	65	MALE	WHITE	-23776	2010	Stomach	Stomach, Adenocarcinoma, Diffuse Type	[Not Available]	T2b	N2	M0	Stage IIIA	Alive	564	[Not Applicable]
TCGA-CG-4444	76	MALE	[Not Available]	-27912	2006	Stomach	Stomach, Adenocarcinoma, Diffuse Type	[Not Available]	T2b	N2	M0	Stage IIIA	Alive	1431	[Not Applicable]
TCGA-D7-6520	53	MALE	WHITE	-19467	2010	Stomach	Stomach, Intestinal Adenocarcinoma, Tubular Type	[Not Available]	T2b	N2	M0	Stage IIIA	Alive	573	[Not Applicable]
TCGA-BR-6564	46	FEMALE	WHITE	-17129	2011	Stomach	Stomach, Adenocarcinoma, Diffuse Type	[Not Available]	T3	N2	M0	Stage IIIA	Dead	[Not Available]	794
TCGA-D7-6526	67	FEMALE	WHITE	-24477	2010	Stomach	Stomach, Intestinal Adenocarcinoma, Tubular Type	[Not Available]	T3	N2	M0	Stage IIIA	Alive	523	[Not Applicable]
TCGA-BR-6802	65	MALE	WHITE	-23915	2011	Stomach	Stomach, Adenocarcinoma, Not Otherwise Specified (NOS)	[Not Available]	T3	N2	M0	Stage IIIA	Alive	940	[Not Applicable]
TCGA-D7-5578	80	MALE	WHITE	-29390	2010	Stomach	Stomach, Intestinal Adenocarcinoma, Tubular Type	[Not Available]	T3	N2	M0	Stage IIIA	Alive	385	[Not Applicable]
TCGA-BR-7717	63	MALE	WHITE	-23102	2011	Stomach	Stomach, Adenocarcinoma, Not Otherwise Specified (NOS)	[Not Available]	T4	N1	M0	Stage IIIA	Dead	[Not Available]	552
TCGA-CG-5732	66	MALE	[Not Available]	-24379	2003	Stomach	Stomach, Intestinal Adenocarcinoma, Not Otherwise Specified (NOS)	[Not Available]	T2	N3	M0	Stage IIIA	Dead	[Not Available]	2100
TCGA-BR-7958	60	MALE	WHITE	-22204	2011	Stomach	Stomach, Adenocarcinoma, Not Otherwise Specified (NOS)	[Not Available]	T4b	N0	M0	Stage IIIB	Alive	899	[Not Applicable]
TCGA-BR-8077	58	FEMALE	WHITE	-21413	2011	Stomach	Stomach, Intestinal Adenocarcinoma, Not Otherwise Specified (NOS)	[Not Available]	T4b	N1	M0	Stage IIIB	Alive	21	[Not Applicable]
TCGA-BR-8058	53	FEMALE	WHITE	-19658	2011	Stomach	Stomach, Adenocarcinoma, Not Otherwise Specified (NOS)	[Not Available]	T4a	N2	M0	Stage IIIB	Alive	1133	[Not Applicable]
TCGA-BR-6709	57	FEMALE	WHITE	-20935	2011	Stomach	Stomach, Adenocarcinoma, Not Otherwise Specified (NOS)	[Not Available]	T3	N3a	M0	Stage IIIB	Dead	[Not Available]	370
TCGA-BR-6705	68	FEMALE	WHITE	-25073	2011	Stomach	Stomach, Adenocarcinoma, Not Otherwise Specified (NOS)	[Not Available]	T3	N3a	M0	Stage IIIB	Dead	[Not Available]	779
TCGA-BR-7723	59	MALE	WHITE	-21839	2011	Stomach	Stomach, Adenocarcinoma, Not Otherwise Specified (NOS)	[Not Available]	T3	N3a	M0	Stage IIIB	Dead	[Not Available]	874
TCGA-BR-A44U	70	MALE	WHITE	-25577	2012	Stomach	Stomach, Adenocarcinoma, Not Otherwise Specified (NOS)	[Not Available]	T3	N3a	M0	Stage IIIB	Dead	[Not Available]	422
TCGA-IP-7968	74	MALE	WHITE	-27114	2011	Stomach	Stomach, Adenocarcinoma, Not Otherwise Specified (NOS)	[Not Available]	T3	N2	MX	Stage IIIB	Alive	77	[Not Applicable]
TCGA-CG-4469	70	MALE	[Not Available]	-25598	2009	Stomach	Stomach, Intestinal Adenocarcinoma, Not Otherwise Specified (NOS)	[Not Available]	T3	N3	M0	Stage IIIB	Dead	[Not Available]	215
TCGA-BR-8361	71	FEMALE	WHITE	-25999	2012	Stomach	Stomach, Adenocarcinoma, Not Otherwise Specified (NOS)	[Not Available]	T4b	N2	M0	Stage IIIC	Alive	946	[Not Applicable]
TCGA-BR-8080	72	FEMALE	WHITE	-26546	2011	Stomach	Stomach, Intestinal Adenocarcinoma, Mucinous Type	[Not Available]	T4	N3a	M0	Stage IIIC	Dead	[Not Available]	292
TCGA-CG-4476	69	MALE	[Not Available]	-25506	2010	Stomach	Stomach, Adenocarcinoma, Diffuse Type	[Not Available]	T4b	N3a	M0	Stage IIIC	Alive	0	[Not Applicable]
TCGA-BR-8382	67	FEMALE	WHITE	-24737	2011	Stomach	Stomach, Adenocarcinoma, Not Otherwise Specified (NOS)	[Not Available]	T4b	N3a	M0	Stage IIIC	Dead	[Not Available]	762
TCGA-BR-8372	63	MALE	WHITE	-23346	2012	Stomach	Stomach, Adenocarcinoma, Not Otherwise Specified (NOS)	[Not Available]	T4b	N3a	M0	Stage IIIC	Alive	951	[Not Applicable]
TCGA-FP-7916	77	MALE	ASIAN	-28475	2011	Stomach	Stomach, Adenocarcinoma, Diffuse Type	[Not Available]	T4a	N3a	MX	Stage IIIC	Dead	[Not Available]	428
TCGA-FP-7998	77	MALE	WHITE	-28302	2011	Stomach	Stomach, Adenocarcinoma, Diffuse Type	[Not Available]	T4a	N3a	MX	Stage IIIC	Alive	678	[Not Applicable]
TCGA-CG-5719	54	FEMALE	[Not Available]	-19966	2010	Stomach	Stomach, Intestinal Adenocarcinoma, Not Otherwise Specified (NOS)	[Not Available]	T4	N0	M1	Stage IV	Alive	31	[Not Applicable]
TCGA-CD-8529	65	MALE	ASIAN	-23979	2011	Stomach	Stomach, Intestinal Adenocarcinoma, Mucinous Type	[Not Available]	T4	N0	M1	Stage IV	Alive	374	[Not Applicable]
TCGA-CG-4460	66	FEMALE	[Not Available]	-24229	2008	Stomach	Stomach, Intestinal Adenocarcinoma, Not Otherwise Specified (NOS)	[Not Available]	T4	N1	M1	Stage IV	Dead	[Not Available]	669
TCGA-CG-4301	75	FEMALE	[Not Available]	-27516	2006	Stomach	Stomach, Adenocarcinoma, Not Otherwise Specified (NOS)	[Not Available]	T4	N1	M1	Stage IV	Alive	92	[Not Applicable]
TCGA-CG-5722	67	FEMALE	[Not Available]	-24472	2005	Stomach	Stomach, Intestinal Adenocarcinoma, Not Otherwise Specified (NOS)	[Not Available]	T3	N2	M1	Stage IV	Alive	30	[Not Applicable]
TCGA-CG-4306	90	MALE	[Not Available]	-32871	2006	Stomach	Stomach, Adenocarcinoma, Not Otherwise Specified (NOS)	[Not Available]	T3	N2	M1	Stage IV	Dead	[Not Available]	1
TCGA-CG-5716	86	MALE	[Not Available]	-31411	2010	Stomach	Stomach, Adenocarcinoma, Not Otherwise Specified (NOS)	[Not Available]	T4a	N2	M1	Stage IV	Alive	0	[Not Applicable]
TCGA-CG-4440	68	FEMALE	[Not Available]	-25171	2006	Stomach	Stomach, Intestinal Adenocarcinoma, Not Otherwise Specified (NOS)	[Not Available]	T3	N3	M1	Stage IV	Dead	[Not Available]	122
TCGA-CG-4462	72	FEMALE	[Not Available]	-26511	2008	Stomach	Stomach, Adenocarcinoma, Diffuse Type	[Not Available]	T3	N3	M1	Stage IV	Dead	[Not Available]	0
TCGA-CG-5724	59	MALE	[Not Available]	-21762	2003	Stomach	Stomach, Adenocarcinoma, Diffuse Type	[Not Available]	T3	N3	M1	Stage IV	Dead	[Not Available]	366
TCGA-CG-4465	69	FEMALE	[Not Available]	-25233	2008	Stomach	Stomach, Adenocarcinoma, Diffuse Type	[Not Available]	T4	N3	M1	Stage IV	Dead	[Not Available]	274
TCGA-BR-7957	50	FEMALE	WHITE	-18517	2011	Stomach	Stomach, Intestinal Adenocarcinoma, Not Otherwise Specified (NOS)	[Not Available]	T3	N3a	M1	Stage IV	Dead	[Not Available]	276
TCGA-BR-7196	64	MALE	WHITE	-23611	2011	Stomach	Stomach, Adenocarcinoma, Not Otherwise Specified (NOS)	[Not Available]	T3	N3a	M1	Stage IV	Alive	666	[Not Applicable]
TCGA-HU-8238	56	MALE	ASIAN	-20708	2011	Stomach	Stomach, Intestinal Adenocarcinoma, Tubular Type	[Unknown]	T3	[Discrepancy]	M0	[Discrepancy]	Alive	46	[Not Applicable]
TCGA-IN-A6RI	45	MALE	WHITE	-16788	2012	Stomach	Stomach, Adenocarcinoma, Not Otherwise Specified (NOS)	[Unknown]	T1b	N0	M0	Stage I	Alive	559	[Not Applicable]
TCGA-IN-A6RO	70	MALE	ASIAN	-25789	2012	Stomach	Stomach, Adenocarcinoma, Not Otherwise Specified (NOS)	[Unknown]	T1b	N0	M0	Stage IA	Dead	[Not Available]	[Discrepancy]
TCGA-BR-8486	90	FEMALE	WHITE	-32872	2012	Stomach	Stomach, Adenocarcinoma, Not Otherwise Specified (NOS)	[Unknown]	T1b	N0	M0	Stage IA	Alive	0	[Not Applicable]
TCGA-IN-AB1V	63	MALE	WHITE	-23030	2013	Stomach	Stomach, Adenocarcinoma, Not Otherwise Specified (NOS)	[Unknown]	T1b	N0	M0	Stage IA	Alive	479	[Not Applicable]
TCGA-IN-A6RS	76	MALE	WHITE	-27808	2013	Stomach	Stomach, Adenocarcinoma, Not Otherwise Specified (NOS)	[Unknown]	T1b	N0	M0	Stage IA	Alive	383	[Not Applicable]
TCGA-BR-8679	63	FEMALE	WHITE	-23084	2012	Stomach	Stomach, Adenocarcinoma, Not Otherwise Specified (NOS)	[Unknown]	T2	N0	M0	Stage IB	Alive	0	[Not Applicable]
TCGA-BR-8368	84	FEMALE	WHITE	-30874	2011	Stomach	Stomach, Adenocarcinoma, Not Otherwise Specified (NOS)	[Unknown]	T2	N0	M0	Stage IB	Alive	131	[Not Applicable]
TCGA-D7-A6F2	62	MALE	WHITE	-22801	2012	Stomach	Stomach, Intestinal Adenocarcinoma, Tubular Type	[Unknown]	T2	N0	M0	Stage IB	Alive	476	[Not Applicable]
TCGA-BR-8678	76	MALE	WHITE	-28037	2012	Stomach	Stomach, Adenocarcinoma, Not Otherwise Specified (NOS)	[Unknown]	T2	N0	M0	Stage IB	Alive	754	[Not Applicable]
TCGA-KB-A6F7	54	FEMALE	[Unknown]	-19765	2009	Stomach	Stomach, Intestinal Adenocarcinoma, Not Otherwise Specified (NOS)	[Unknown]	T1	N1	M0	Stage IB	Alive	1935	[Not Applicable]
TCGA-BR-8286	49	MALE	WHITE	-17966	2011	Stomach	Stomach, Adenocarcinoma, Not Otherwise Specified (NOS)	[Unknown]	T3	N0	M0	Stage II	Alive	895	[Not Applicable]
TCGA-IN-A6RL	84	MALE	WHITE	-30783	2012	Stomach	Stomach, Adenocarcinoma, Not Otherwise Specified (NOS)	[Unknown]	T2	N1	M0	Stage II	Dead	[Not Available]	406
TCGA-HU-A4GT	71	FEMALE	ASIAN	-26231	2011	Stomach	Stomach, Intestinal Adenocarcinoma, Tubular Type	[Unknown]	T3	N0	M0	Stage IIA	Alive	198	[Not Applicable]
TCGA-HU-A4GF	69	MALE	ASIAN	-25223	2011	Stomach	Stomach, Intestinal Adenocarcinoma, Tubular Type	[Unknown]	T3	N0	M0	Stage IIA	Alive	785	[Not Applicable]
TCGA-BR-A44T	53	FEMALE	WHITE	-19407	2012	Stomach	Stomach, Adenocarcinoma, Diffuse Type	[Unknown]	T3	N0	M0	Stage IIA	Alive	1038	[Not Applicable]
TCGA-BR-8487	64	FEMALE	WHITE	-23400	2012	Stomach	Stomach, Adenocarcinoma, Not Otherwise Specified (NOS)	[Unknown]	T3	N0	M0	Stage IIA	Alive	34	[Not Applicable]
TCGA-BR-A4J6	69	FEMALE	WHITE	-25279	2012	Stomach	Stomach, Adenocarcinoma, Not Otherwise Specified (NOS)	[Unknown]	T3	N0	M0	Stage IIA	Alive	20	[Not Applicable]
TCGA-BR-8365	70	FEMALE	WHITE	-25725	2011	Stomach	Stomach, Adenocarcinoma, Not Otherwise Specified (NOS)	[Unknown]	T3	N0	M0	Stage IIA	Dead	[Not Available]	533
TCGA-IN-AB1X	78	FEMALE	WHITE	-28493	2013	Stomach	Stomach, Adenocarcinoma, Not Otherwise Specified (NOS)	[Unknown]	T3	N0	M0	Stage IIA	Alive	411	[Not Applicable]
TCGA-BR-8366	80	FEMALE	WHITE	-29394	2011	Stomach	Stomach, Adenocarcinoma, Not Otherwise Specified (NOS)	[Unknown]	T3	N0	M0	Stage IIA	Alive	29	[Not Applicable]
TCGA-BR-A4J9	55	MALE	WHITE	-20093	2012	Stomach	Stomach, Adenocarcinoma, Not Otherwise Specified (NOS)	[Unknown]	T3	N0	M0	Stage IIA	Alive	14	[Not Applicable]
TCGA-HU-A4GP	62	FEMALE	ASIAN	-22711	2011	Stomach	Stomach, Adenocarcinoma, Diffuse Type	[Unknown]	T2	N1	M0	Stage IIA	Alive	273	[Not Applicable]
TCGA-IN-A6RN	72	FEMALE	WHITE	-26409	2012	Stomach	Stomach, Adenocarcinoma, Not Otherwise Specified (NOS)	[Unknown]	T1b	N2	M0	Stage IIA	Alive	594	[Not Applicable]
TCGA-FP-8099	79	MALE	WHITE	-29129	2011	Stomach	Stomach, Adenocarcinoma, Not Otherwise Specified (NOS)	[Unknown]	T3	N0	MX	Stage IIA	Alive	519	[Not Applicable]
TCGA-BR-8588	55	FEMALE	WHITE	-20177	2012	Stomach	Stomach, Adenocarcinoma, Not Otherwise Specified (NOS)	[Unknown]	T4a	N0	M0	Stage IIB	Alive	389	[Not Applicable]
TCGA-BR-8295	60	FEMALE	WHITE	-22256	2011	Stomach	Stomach, Adenocarcinoma, Not Otherwise Specified (NOS)	[Unknown]	T4a	N0	M0	Stage IIB	Dead	[Not Available]	67
TCGA-IN-A6RR	84	MALE	WHITE	-30734	2013	Stomach	Stomach, Adenocarcinoma, Not Otherwise Specified (NOS)	[Unknown]	T3	N1	M0	Stage IIB	Dead	[Not Available]	205
TCGA-IN-A7NT	73	FEMALE	WHITE	-26727	2013	Stomach	Stomach, Adenocarcinoma, Not Otherwise Specified (NOS)	[Unknown]	T3	N1	M0	Stage IIB	Alive	323	[Not Applicable]
TCGA-BR-8381	51	MALE	WHITE	-18843	2012	Stomach	Stomach, Adenocarcinoma, Not Otherwise Specified (NOS)	[Unknown]	T3	N1	M0	Stage IIB	Alive	224	[Not Applicable]
TCGA-D7-A747	57	MALE	WHITE	-20923	2013	Stomach	Stomach, Adenocarcinoma, Diffuse Type	[Unknown]	T3	N1	M0	Stage IIB	Dead	[Not Available]	255
TCGA-BR-8291	61	MALE	WHITE	-22552	2011	Stomach	Stomach, Adenocarcinoma, Diffuse Type	[Unknown]	T3	N1	M0	Stage IIB	Dead	[Not Available]	607
TCGA-BR-A4J7	49	MALE	ASIAN	-17932	2012	Stomach	Stomach, Intestinal Adenocarcinoma, Mucinous Type	[Unknown]	T4a	NX	M0	Stage IIB	Alive	989	[Not Applicable]
TCGA-FP-8211	62	MALE	WHITE	-22957	2011	Stomach	Stomach, Adenocarcinoma, Not Otherwise Specified (NOS)	[Unknown]	T3	N1	MX	Stage IIB	Alive	413	[Not Applicable]
TCGA-BR-8059	72	MALE	WHITE	-26474	2011	Stomach	Stomach, Intestinal Adenocarcinoma, Not Otherwise Specified (NOS)	[Unknown]	T4	N1	M0	Stage III	Dead	[Not Available]	439
TCGA-HU-A4GY	76	FEMALE	ASIAN	-28113	2012	Stomach	Stomach, Adenocarcinoma, Diffuse Type	[Unknown]	T4	N1	M0	Stage IIIA	Alive	8	[Not Applicable]
TCGA-BR-A4J5	56	MALE	ASIAN	-20714	2012	Stomach	Stomach, Intestinal Adenocarcinoma, Mucinous Type	[Unknown]	T4a	N1	M0	Stage IIIA	Alive	862	[Not Applicable]
TCGA-BR-8373	65	FEMALE	WHITE	-23744	2011	Stomach	Stomach, Intestinal Adenocarcinoma, Not Otherwise Specified (NOS)	[Unknown]	T4a	N1	M0	Stage IIIA	Alive	450	[Not Applicable]
TCGA-BR-8484	61	MALE	WHITE	-22583	2012	Stomach	Stomach, Adenocarcinoma, Not Otherwise Specified (NOS)	[Unknown]	T4a	N1	M0	Stage IIIA	Dead	[Not Available]	766
TCGA-SW-A7EB	45	MALE	WHITE	-16475	2013	Stomach	Stomach, Intestinal Adenocarcinoma, Mucinous Type	[Unknown]	T3	N2	M0	Stage IIIA	Alive	176	[Not Applicable]
TCGA-BR-8483	59	MALE	WHITE	-21731	2012	Stomach	Stomach, Intestinal Adenocarcinoma, Not Otherwise Specified (NOS)	[Unknown]	T3	N2	M0	Stage IIIA	Alive	164	[Not Applicable]
TCGA-FP-A4BF	68	MALE	WHITE	-25030	2011	Stomach	Stomach Adenocarcinoma, Signet Ring Type	[Unknown]	T3	N2	M0	Stage IIIA	Dead	[Not Available]	168
TCGA-FP-8631	68	MALE	WHITE	-24898	2012	Stomach	Stomach, Intestinal Adenocarcinoma, Not Otherwise Specified (NOS)	[Unknown]	T3	N2	MX	Stage IIIA	Alive	17	[Not Applicable]
TCGA-BR-8686	69	MALE	ASIAN	-25372	2012	Stomach	Stomach, Intestinal Adenocarcinoma, Tubular Type	[Unknown]	T4b	N1	M0	Stage IIIB	Dead	[Not Available]	635
TCGA-BR-8592	63	FEMALE	WHITE	-23133	2012	Stomach	Stomach, Adenocarcinoma, Diffuse Type	[Unknown]	T4b	N1	M0	Stage IIIB	Dead	[Not Available]	191
TCGA-BR-8589	56	MALE	WHITE	-20727	2011	Stomach	Stomach, Adenocarcinoma, Not Otherwise Specified (NOS)	[Unknown]	T4b	N1	M0	Stage IIIB	Alive	825	[Not Applicable]
TCGA-BR-A4J4	39	MALE	ASIAN	-14459	2012	Stomach	Stomach, Adenocarcinoma, Not Otherwise Specified (NOS)	[Unknown]	T4a	N2	M0	Stage IIIB	Alive	16	[Not Applicable]
TCGA-BR-A4IV	47	MALE	ASIAN	-17515	2012	Stomach	Stomach, Adenocarcinoma, Diffuse Type	[Unknown]	T4a	N2	M0	Stage IIIB	Dead	[Not Available]	869
TCGA-BR-8683	75	MALE	ASIAN	-27549	2012	Stomach	Stomach, Intestinal Adenocarcinoma, Tubular Type	[Unknown]	T4a	N2	M0	Stage IIIB	Dead	[Not Available]	300
TCGA-BR-A4PF	72	MALE	WHITE	-26412	2012	Stomach	Stomach, Adenocarcinoma, Not Otherwise Specified (NOS)	[Unknown]	T4a	N2	M0	Stage IIIB	Alive	35	[Not Applicable]
TCGA-IN-A7NU	69	MALE	WHITE	-25515	2013	Stomach	Stomach, Adenocarcinoma, Not Otherwise Specified (NOS)	[Unknown]	T3	N3	M0	Stage IIIB	Alive	356	[Not Applicable]
TCGA-BR-8690	54	FEMALE	WHITE	-19855	2012	Stomach	Stomach, Adenocarcinoma, Not Otherwise Specified (NOS)	[Unknown]	T3	N3a	M0	Stage IIIB	Alive	325	[Not Applicable]
TCGA-BR-A4J8	71	FEMALE	WHITE	-26048	2012	Stomach	Stomach, Adenocarcinoma, Not Otherwise Specified (NOS)	[Unknown]	T3	N3a	M0	Stage IIIB	Alive	411	[Not Applicable]
TCGA-BR-8677	74	FEMALE	WHITE	-27223	2012	Stomach	Stomach, Adenocarcinoma, Not Otherwise Specified (NOS)	[Unknown]	T3	N3a	M0	Stage IIIB	Alive	813	[Not Applicable]
TCGA-BR-8369	76	FEMALE	WHITE	-28051	2011	Stomach	Stomach, Adenocarcinoma, Not Otherwise Specified (NOS)	[Unknown]	T3	N3a	M0	Stage IIIB	Alive	427	[Not Applicable]
TCGA-BR-8367	55	MALE	WHITE	-20441	2011	Stomach	Stomach, Adenocarcinoma, Not Otherwise Specified (NOS)	[Unknown]	T3	N3a	M0	Stage IIIB	Dead	[Not Available]	801
TCGA-BR-8676	59	MALE	WHITE	-21619	2012	Stomach	Stomach, Intestinal Adenocarcinoma, Not Otherwise Specified (NOS)	[Unknown]	T3	N3a	M0	Stage IIIB	Alive	229	[Not Applicable]
TCGA-BR-8371	62	MALE	WHITE	-22883	2011	Stomach	Stomach, Adenocarcinoma, Not Otherwise Specified (NOS)	[Unknown]	T3	N3a	M0	Stage IIIB	Dead	[Not Available]	359
TCGA-HU-A4GQ	71	MALE	ASIAN	-26200	2011	Stomach	Stomach, Intestinal Adenocarcinoma, Tubular Type	[Unknown]	T4b	N2	M0	Stage IIIC	Dead	[Not Available]	3
TCGA-BR-8364	42	FEMALE	WHITE	-15389	2011	Stomach	Stomach, Adenocarcinoma, Diffuse Type	[Unknown]	T4b	N2	M0	Stage IIIC	Alive	675	[Not Applicable]
TCGA-BR-8296	58	FEMALE	WHITE	-21527	2011	Stomach	Stomach, Intestinal Adenocarcinoma, Not Otherwise Specified (NOS)	[Unknown]	T4b	N2	M0	Stage IIIC	Dead	[Not Available]	474
TCGA-BR-8687	67	FEMALE	WHITE	-24472	2012	Stomach	Stomach, Adenocarcinoma, Not Otherwise Specified (NOS)	[Unknown]	T4b	N2	M0	Stage IIIC	Dead	[Not Available]	250
TCGA-BR-8590	62	MALE	WHITE	-22937	2011	Stomach	Stomach, Adenocarcinoma, Not Otherwise Specified (NOS)	[Unknown]	T4b	N2	M0	Stage IIIC	Dead	[Not Available]	284
TCGA-BR-8384	69	MALE	WHITE	-25281	2011	Stomach	Stomach, Adenocarcinoma, Not Otherwise Specified (NOS)	[Unknown]	T4b	N2	M0	Stage IIIC	Alive	113	[Not Applicable]
TCGA-BR-8485	68	FEMALE	WHITE	-24845	2012	Stomach	Stomach, Adenocarcinoma, Not Otherwise Specified (NOS)	[Unknown]	T4	N3a	M0	Stage IIIC	Alive	280	[Not Applicable]
TCGA-BR-8284	72	FEMALE	WHITE	-26526	2011	Stomach	Stomach, Intestinal Adenocarcinoma, Not Otherwise Specified (NOS)	[Unknown]	T4a	N3a	M0	Stage IIIC	Dead	[Not Available]	245
TCGA-BR-8380	55	MALE	WHITE	-20157	2012	Stomach	Stomach, Adenocarcinoma, Not Otherwise Specified (NOS)	[Unknown]	T4a	N3a	M0	Stage IIIC	Dead	[Not Available]	[Not Available]
TCGA-BR-8591	79	MALE	WHITE	-29054	2012	Stomach	Stomach, Adenocarcinoma, Not Otherwise Specified (NOS)	[Unknown]	T4a	N3a	M0	Stage IIIC	Alive	856	[Not Applicable]
TCGA-BR-A4CR	70	FEMALE	WHITE	-25669	2012	Stomach	Stomach, Adenocarcinoma, Not Otherwise Specified (NOS)	[Unknown]	T4b	N3a	M0	Stage IIIC	Alive	0	[Not Applicable]
TCGA-BR-8297	58	MALE	WHITE	-21224	2012	Stomach	Stomach, Adenocarcinoma, Diffuse Type	[Unknown]	T4b	N3a	M0	Stage IIIC	Alive	225	[Not Applicable]
TCGA-BR-A4CS	77	MALE	WHITE	-28211	2012	Stomach	Stomach, Adenocarcinoma, Not Otherwise Specified (NOS)	[Unknown]	T4b	N3a	M0	Stage IIIC	Dead	[Not Available]	45
TCGA-BR-8680	45	MALE	ASIAN	-16637	2012	Stomach	Stomach, Intestinal Adenocarcinoma, Tubular Type	[Unknown]	T4b	N2	M1	Stage IV	Alive	972	[Not Applicable]
TCGA-IN-A7NR	64	FEMALE	WHITE	-23415	2013	Stomach	Stomach, Adenocarcinoma, Not Otherwise Specified (NOS)	[Unknown]	T3	N3	M1	Stage IV	Alive	198	[Not Applicable]
TCGA-D7-A748	41	FEMALE	WHITE	-15190	2013	Stomach	Stomach, Adenocarcinoma, Diffuse Type	[Unknown]	T4a	N3	M1	Stage IV	Dead	[Not Available]	132
TCGA-BR-8289	57	MALE	WHITE	-20849	2011	Stomach	Stomach, Intestinal Adenocarcinoma, Not Otherwise Specified (NOS)	[Unknown]	T4	N3a	M1	Stage IV	Dead	[Not Available]	81
TCGA-VQ-A94P	57	MALE	WHITE	-21022	2011	Stomach	Stomach Adenocarcinoma, Signet Ring Type	No	T4	NX	MX	[Discrepancy]	Dead	[Not Available]	81
TCGA-F1-6177	90	MALE	BLACK OR AFRICAN AMERICAN	-32873	2009	Stomach	Stomach, Adenocarcinoma, Not Otherwise Specified (NOS)	No	T1b	N1	MX	Stage I	Dead	[Not Available]	[Not Available]
TCGA-HF-7134	[Not Available]	MALE	[Not Available]	[Not Available]	2008	Stomach	Stomach, Intestinal Adenocarcinoma, Not Otherwise Specified (NOS)	No	T1	N0	M0	Stage IA	Alive	1588	[Not Applicable]
TCGA-VQ-A8PX	51	MALE	[Unknown]	-18902	2009	Stomach	Stomach, Intestinal Adenocarcinoma, Not Otherwise Specified (NOS)	No	T1	N0	M0	Stage IA	Alive	1964	[Not Applicable]
TCGA-HU-A4G9	67	FEMALE	ASIAN	-24753	2011	Stomach	Stomach, Intestinal Adenocarcinoma, Tubular Type	No	T1a	N0	M0	Stage IA	Alive	736	[Not Applicable]
TCGA-HU-8244	77	FEMALE	ASIAN	-28184	2011	Stomach	Stomach, Intestinal Adenocarcinoma, Tubular Type	No	T1a	N0	M0	Stage IA	Alive	742	[Not Applicable]
TCGA-HU-8610	75	MALE	ASIAN	-27594	2012	Stomach	Stomach, Intestinal Adenocarcinoma, Tubular Type	No	T1b	N0	M0	Stage IA	Alive	23	[Not Applicable]
TCGA-HU-A4GH	75	MALE	ASIAN	-27473	2011	Stomach	Stomach, Intestinal Adenocarcinoma, Tubular Type	No	T1b	N0	M0	Stage IA	Alive	358	[Not Applicable]
TCGA-IN-A6RJ	64	MALE	WHITE	-23439	2012	Stomach	Stomach, Adenocarcinoma, Not Otherwise Specified (NOS)	No	T1b	N0	M0	Stage IA	Alive	379	[Not Applicable]
TCGA-CG-5725	72	MALE	[Not Available]	-26329	2005	Stomach	Stomach, Adenocarcinoma, Not Otherwise Specified (NOS)	No	T2	N0	M0	Stage IB	Dead	[Not Available]	457
TCGA-HU-A4H5	71	MALE	ASIAN	-26232	2011	Stomach	Stomach, Intestinal Adenocarcinoma, Papillary Type	No	T2	N0	M0	Stage IB	Alive	724	[Not Applicable]
TCGA-SW-A7EA	61	FEMALE	WHITE	-22294	2013	Stomach	Stomach, Adenocarcinoma, Diffuse Type	No	T2	N0	M0	Stage IB	Alive	579	[Not Applicable]
TCGA-RD-A7BW	68	FEMALE	WHITE	-25036	2004	Stomach	Stomach, Adenocarcinoma, Diffuse Type	No	T2	N0	M0	Stage IB	Dead	[Not Available]	156
TCGA-D7-A6F0	79	FEMALE	WHITE	-28923	2013	Stomach	Stomach, Intestinal Adenocarcinoma, Not Otherwise Specified (NOS)	No	T2	N0	M0	Stage IB	Alive	678	[Not Applicable]
TCGA-VQ-A8DV	48	MALE	WHITE	-17630	2010	Stomach	Stomach, Intestinal Adenocarcinoma, Not Otherwise Specified (NOS)	No	T2	N0	M0	Stage IB	Dead	[Not Available]	403
TCGA-D7-8578	72	MALE	WHITE	-26620	2012	Stomach	Stomach, Adenocarcinoma, Not Otherwise Specified (NOS)	No	T2	N0	M0	Stage IB	Alive	643	[Not Applicable]
TCGA-D7-6822	77	MALE	WHITE	-28214	2011	Stomach	Stomach, Intestinal Adenocarcinoma, Tubular Type	No	T2	N0	M0	Stage IB	Alive	375	[Not Applicable]
TCGA-F1-6874	79	MALE	WHITE	-29083	2011	Stomach	Stomach, Intestinal Adenocarcinoma, Not Otherwise Specified (NOS)	No	T2	N0	M0	Stage IB	Alive	440	[Not Applicable]
TCGA-RD-A7C1	82	MALE	WHITE	-30171	2005	Stomach	Stomach, Adenocarcinoma, Diffuse Type	No	T2	N0	M0	Stage IB	Dead	[Not Available]	507
TCGA-VQ-A92D	67	MALE	WHITE	-24595	2009	Stomach	Stomach, Intestinal Adenocarcinoma, Tubular Type	No	T2b	N0	M0	Stage IB	Alive	2032	[Not Applicable]
TCGA-FP-A9TM	77	MALE	WHITE	-28376	2013	Stomach	Stomach, Adenocarcinoma, Not Otherwise Specified (NOS)	No	T1b	N1	M0	Stage IB	Alive	189	[Not Applicable]
TCGA-HU-A4H8	77	MALE	ASIAN	-28292	2012	Stomach	Stomach, Intestinal Adenocarcinoma, Tubular Type	No	T1b	N1	M0	Stage IB	Alive	428	[Not Applicable]
TCGA-ZA-A8F6	71	MALE	WHITE	-26122	2013	Stomach	Stomach, Intestinal Adenocarcinoma, Not Otherwise Specified (NOS)	No	T2	N0	MX	Stage IB	Alive	525	[Not Applicable]
TCGA-HJ-7597	71	FEMALE	WHITE	-26264	2005	Stomach	Stomach Adenocarcinoma, Signet Ring Type	No	T2b	N0	MX	Stage IB	Dead	[Not Available]	805
TCGA-3M-AB46	70	MALE	WHITE	[Not Available]	2009	Stomach	Stomach, Adenocarcinoma, Not Otherwise Specified (NOS)	No	T2b	N0	MX	Stage IB	Alive	1765	[Not Applicable]
TCGA-VQ-A924	69	MALE	[Unknown]	-25351	2008	Stomach	Stomach, Intestinal Adenocarcinoma, Tubular Type	No	T3	N0	M0	Stage II	Dead	[Not Available]	1686
TCGA-VQ-A8PB	65	FEMALE	WHITE	-23927	2011	Stomach	Stomach, Intestinal Adenocarcinoma, Papillary Type	No	T3	N0	M0	Stage II	Dead	[Not Available]	1043
TCGA-D7-6519	64	FEMALE	WHITE	-23413	2010	Stomach	Stomach, Adenocarcinoma, Diffuse Type	No	T2	N1	M0	Stage II	Alive	625	[Not Applicable]
TCGA-RD-A8N9	63	FEMALE	ASIAN	-23059	2009	Stomach	Stomach, Adenocarcinoma, Diffuse Type	No	T2	N1	M0	Stage II	Alive	1083	[Not Applicable]
TCGA-CG-5717	58	MALE	[Not Available]	-21458	2006	Stomach	Stomach, Adenocarcinoma, Not Otherwise Specified (NOS)	No	T2b	N1	M0	Stage II	Dead	[Not Available]	212
TCGA-KB-A93J	78	MALE	WHITE	-28599	2008	Stomach	Stomach, Adenocarcinoma, Diffuse Type	No	T2b	N1	M0	Stage II	Alive	1124	[Not Applicable]
TCGA-HU-8604	82	FEMALE	ASIAN	-30178	2011	Stomach	Stomach, Intestinal Adenocarcinoma, Tubular Type	No	T3	N0	M0	Stage IIA	Alive	694	[Not Applicable]
TCGA-F1-A72C	68	MALE	ASIAN	-25104	2013	Stomach	Stomach, Intestinal Adenocarcinoma, Not Otherwise Specified (NOS)	No	T3	N0	M0	Stage IIA	Alive	346	[Not Applicable]
TCGA-D7-8573	57	MALE	WHITE	-20963	2012	Stomach	Stomach, Intestinal Adenocarcinoma, Tubular Type	No	T3	N0	M0	Stage IIA	Alive	593	[Not Applicable]
TCGA-MX-A663	66	MALE	WHITE	-24421	2012	Stomach	Stomach, Adenocarcinoma, Not Otherwise Specified (NOS)	No	T3	N0	M0	Stage IIA	Dead	[Not Available]	300
TCGA-VQ-A8P5	67	MALE	WHITE	-24571	2011	Stomach	Stomach, Intestinal Adenocarcinoma, Not Otherwise Specified (NOS)	No	T3	N0	M0	Stage IIA	Dead	[Not Available]	235
TCGA-VQ-AA6G	68	MALE	WHITE	-25091	2011	Stomach	Stomach, Intestinal Adenocarcinoma, Not Otherwise Specified (NOS)	No	T3	N0	M0	Stage IIA	Dead	[Not Available]	792
TCGA-VQ-A8E3	79	MALE	WHITE	-28919	2011	Stomach	Stomach, Intestinal Adenocarcinoma, Not Otherwise Specified (NOS)	No	T3	N0	M0	Stage IIA	Dead	[Not Available]	661
TCGA-MX-A666	61	MALE	WHITE	-22288	2013	Stomach	Stomach, Adenocarcinoma, Not Otherwise Specified (NOS)	No	T2	NX	MX	Stage IIA	Alive	427	[Not Applicable]
TCGA-HU-8602	58	FEMALE	ASIAN	-21522	2011	Stomach	Stomach, Adenocarcinoma, Diffuse Type	No	T4a	N0	M0	Stage IIB	Alive	679	[Not Applicable]
TCGA-BR-8682	52	MALE	ASIAN	-19165	2012	Stomach	Stomach, Intestinal Adenocarcinoma, Mucinous Type	No	T4a	N0	M0	Stage IIB	Alive	991	[Not Applicable]
TCGA-VQ-A8P8	72	FEMALE	BLACK OR AFRICAN AMERICAN	-26443	2012	Stomach	Stomach, Intestinal Adenocarcinoma, Not Otherwise Specified (NOS)	No	T4a	N0	M0	Stage IIB	Alive	942	[Not Applicable]
TCGA-VQ-A94U	70	MALE	WHITE	-25925	2012	Stomach	Stomach Adenocarcinoma, Signet Ring Type	No	T4a	N0	M0	Stage IIB	Alive	819	[Not Applicable]
TCGA-VQ-A8PO	74	MALE	WHITE	-27250	2008	Stomach	Stomach Adenocarcinoma, Signet Ring Type	No	T4a	N0	M0	Stage IIB	Dead	[Not Available]	282
TCGA-IN-8462	80	MALE	WHITE	-29242	2011	Stomach	Stomach, Adenocarcinoma, Not Otherwise Specified (NOS)	No	T2	N1	M0	Stage IIB	Alive	572	[Not Applicable]
TCGA-CD-5804	90	MALE	ASIAN	-32872	2010	Stomach	Stomach, Adenocarcinoma, Not Otherwise Specified (NOS)	No	T3	N1	M0	Stage IIB	Alive	0	[Not Applicable]
TCGA-HU-A4G8	71	FEMALE	ASIAN	-26254	2011	Stomach	Stomach, Adenocarcinoma, Diffuse Type	No	T3	N1	M0	Stage IIB	Alive	690	[Not Applicable]
TCGA-HU-A4GD	56	MALE	ASIAN	-20700	2011	Stomach	Stomach, Intestinal Adenocarcinoma, Tubular Type	No	T3	N1	M0	Stage IIB	Alive	692	[Not Applicable]
TCGA-HU-A4GU	73	MALE	ASIAN	-27024	2011	Stomach	Stomach, Adenocarcinoma, Diffuse Type	No	T3	N1	M0	Stage IIB	Alive	200	[Not Applicable]
TCGA-IN-7806	50	MALE	WHITE	-18404	2011	Stomach	Stomach, Adenocarcinoma, Diffuse Type	No	T3	N1	M0	Stage IIB	Alive	1106	[Not Applicable]
TCGA-VQ-AA6F	57	MALE	WHITE	-21170	2010	Stomach	Stomach, Intestinal Adenocarcinoma, Not Otherwise Specified (NOS)	No	T3	N1	M0	Stage IIB	Alive	1646	[Not Applicable]
TCGA-D7-A4YX	63	MALE	WHITE	-23249	2012	Stomach	Stomach, Adenocarcinoma, Not Otherwise Specified (NOS)	No	T3	N1	M0	Stage IIB	Alive	1108	[Not Applicable]
TCGA-HU-A4H4	53	FEMALE	ASIAN	-19665	2011	Stomach	Stomach, Intestinal Adenocarcinoma, Tubular Type	No	T2	N2	M0	Stage IIB	Alive	725	[Not Applicable]
TCGA-HU-A4G3	54	MALE	ASIAN	-20064	2011	Stomach	Stomach, Intestinal Adenocarcinoma, Tubular Type	No	T2	N2	M0	Stage IIB	Alive	170	[Not Applicable]
TCGA-HU-A4HB	68	MALE	ASIAN	-25131	2012	Stomach	Stomach, Adenocarcinoma, Diffuse Type	No	T2	N2	M0	Stage IIB	Dead	[Not Available]	477
TCGA-D7-A4Z0	60	FEMALE	WHITE	-22129	2012	Stomach	Stomach, Intestinal Adenocarcinoma, Mucinous Type	No	T2	N2	M0	Stage IIB	Alive	449	[Not Applicable]
TCGA-D7-8579	66	FEMALE	WHITE	-24120	2012	Stomach	Stomach, Intestinal Adenocarcinoma, Not Otherwise Specified (NOS)	No	T2	N2	M0	Stage IIB	Alive	636	[Not Applicable]
TCGA-D7-6815	70	FEMALE	WHITE	-25811	2010	Stomach	Stomach, Intestinal Adenocarcinoma, Tubular Type	No	T2	N2	M0	Stage IIB	Alive	486	[Not Applicable]
TCGA-D7-A6EV	71	FEMALE	WHITE	-26226	2013	Stomach	Stomach, Adenocarcinoma, Not Otherwise Specified (NOS)	No	T2	N2	M0	Stage IIB	Alive	342	[Not Applicable]
TCGA-D7-8572	57	MALE	WHITE	-20870	2012	Stomach	Stomach, Adenocarcinoma, Not Otherwise Specified (NOS)	No	T2	N2	M0	Stage IIB	Alive	511	[Not Applicable]
TCGA-R5-A7ZR	70	FEMALE	BLACK OR AFRICAN AMERICAN	-25795	2008	Stomach	Stomach, Intestinal Adenocarcinoma, Tubular Type	No	T3	NX	M0	Stage III	Dead	[Not Available]	185
TCGA-VQ-A91U	78	MALE	ASIAN	-28791	2011	Stomach	Stomach, Intestinal Adenocarcinoma, Not Otherwise Specified (NOS)	No	T3	N1	M0	Stage IIIA	Dead	[Not Available]	52
TCGA-RD-A8N4	58	FEMALE	WHITE	-21324	2006	Stomach	Stomach, Adenocarcinoma, Diffuse Type	No	T3	N1	M0	Stage IIIA	Alive	2171	[Not Applicable]
TCGA-VQ-A91Z	67	FEMALE	WHITE	-24652	2010	Stomach	Stomach, Intestinal Adenocarcinoma, Tubular Type	No	T3	N1	M0	Stage IIIA	Alive	1690	[Not Applicable]
TCGA-RD-A7BS	46	MALE	WHITE	-16847	2001	Stomach	Stomach, Adenocarcinoma, Diffuse Type	No	T3	N1	M0	Stage IIIA	Dead	[Not Available]	336
TCGA-VQ-A8PC	65	MALE	WHITE	-23912	2009	Stomach	Stomach Adenocarcinoma, Signet Ring Type	No	T3	N1	M0	Stage IIIA	Dead	[Not Available]	1407
TCGA-VQ-A91K	69	MALE	WHITE	-25424	2009	Stomach	Stomach, Intestinal Adenocarcinoma, Not Otherwise Specified (NOS)	No	T3	N1	M0	Stage IIIA	Alive	1862	[Not Applicable]
TCGA-VQ-A923	90	MALE	WHITE	-32873	2008	Stomach	Stomach, Intestinal Adenocarcinoma, Tubular Type	No	T3	N1	M0	Stage IIIA	Dead	[Not Available]	0
TCGA-VQ-A8P3	72	MALE	WHITE	-26582	2011	Stomach	Stomach, Intestinal Adenocarcinoma, Tubular Type	No	T4	N1	M0	Stage IIIA	Alive	1132	[Not Applicable]
TCGA-VQ-A8PU	72	FEMALE	WHITE	-26625	2012	Stomach	Stomach, Intestinal Adenocarcinoma, Tubular Type	No	T4a	N1	M0	Stage IIIA	Dead	[Not Available]	832
TCGA-VQ-A8P2	68	MALE	WHITE	-25129	2011	Stomach	Stomach, Intestinal Adenocarcinoma, Mucinous Type	No	T4a	N1	M0	Stage IIIA	Alive	1160	[Not Applicable]
TCGA-RD-A8N6	78	FEMALE	WHITE	-28834	2006	Stomach	Stomach, Intestinal Adenocarcinoma, Not Otherwise Specified (NOS)	No	T2	N2	M0	Stage IIIA	Dead	[Not Available]	272
TCGA-VQ-A91V	58	MALE	[Unknown]	-21505	2011	Stomach	Stomach, Intestinal Adenocarcinoma, Tubular Type	No	T3	N2	M0	Stage IIIA	Alive	1297	[Not Applicable]
TCGA-HU-A4H6	72	FEMALE	ASIAN	-26445	2011	Stomach	Stomach, Intestinal Adenocarcinoma, Tubular Type	No	T3	N2	M0	Stage IIIA	Alive	644	[Not Applicable]
TCGA-HU-A4HD	73	MALE	ASIAN	-26699	2010	Stomach	Stomach, Intestinal Adenocarcinoma, Tubular Type	No	T3	N2	M0	Stage IIIA	Alive	1016	[Not Applicable]
TCGA-HU-8249	76	MALE	ASIAN	-28012	2011	Stomach	Stomach, Intestinal Adenocarcinoma, Tubular Type	No	T3	N2	M0	Stage IIIA	Alive	881	[Not Applicable]
TCGA-VQ-A8E0	68	MALE	BLACK OR AFRICAN AMERICAN	-24848	2011	Stomach	Stomach, Intestinal Adenocarcinoma, Not Otherwise Specified (NOS)	No	T3	N2	M0	Stage IIIA	Dead	[Not Available]	562
TCGA-D7-A74A	61	FEMALE	WHITE	-22435	2013	Stomach	Stomach, Intestinal Adenocarcinoma, Tubular Type	No	T3	N2	M0	Stage IIIA	Alive	607	[Not Applicable]
TCGA-R5-A7ZE	66	FEMALE	WHITE	-24328	2012	Stomach	Stomach, Intestinal Adenocarcinoma, Tubular Type	No	T3	N2	M0	Stage IIIA	Dead	[Not Available]	554
TCGA-D7-A6EX	72	FEMALE	WHITE	-26525	2013	Stomach	Stomach, Intestinal Adenocarcinoma, Tubular Type	No	T3	N2	M0	Stage IIIA	Alive	344	[Not Applicable]
TCGA-MX-A5UJ	86	FEMALE	WHITE	-31517	2012	Stomach	Stomach, Intestinal Adenocarcinoma, Tubular Type	No	T3	N2	M0	Stage IIIA	Alive	600	[Not Applicable]
TCGA-VQ-AA69	35	MALE	WHITE	-13087	2011	Stomach	Stomach, Intestinal Adenocarcinoma, Not Otherwise Specified (NOS)	No	T3	N2	M0	Stage IIIA	Alive	864	[Not Applicable]
TCGA-VQ-A8DU	63	MALE	WHITE	-23042	2010	Stomach	Stomach, Intestinal Adenocarcinoma, Tubular Type	No	T3	N2	M0	Stage IIIA	Dead	[Not Available]	166
TCGA-D7-A6EZ	66	MALE	WHITE	-24425	2013	Stomach	Stomach, Intestinal Adenocarcinoma, Not Otherwise Specified (NOS)	No	T3	N2	M0	Stage IIIA	Dead	[Not Available]	618
TCGA-VQ-A925	66	MALE	WHITE	-24230	2012	Stomach	Stomach, Intestinal Adenocarcinoma, Tubular Type	No	T3	N2	M0	Stage IIIA	Dead	[Not Available]	138
TCGA-D7-8575	75	MALE	WHITE	-27712	2012	Stomach	Stomach, Intestinal Adenocarcinoma, Tubular Type	No	T3	N2	M0	Stage IIIA	Dead	[Not Available]	554
TCGA-D7-5577	53	FEMALE	WHITE	-19668	2010	Stomach	Stomach, Intestinal Adenocarcinoma, Tubular Type	No	T2	N3	M0	Stage IIIA	Dead	[Not Available]	782
TCGA-D7-6818	53	MALE	WHITE	-19391	2011	Stomach	Stomach, Adenocarcinoma, Diffuse Type	No	T2	N3	M0	Stage IIIA	Dead	[Not Available]	376
TCGA-D7-8574	72	MALE	WHITE	-26586	2012	Stomach	Stomach, Adenocarcinoma, Not Otherwise Specified (NOS)	No	T2	N3a	M0	Stage IIIA	Alive	523	[Not Applicable]
TCGA-VQ-A922	70	MALE	[Unknown]	-25700	2010	Stomach	Stomach, Intestinal Adenocarcinoma, Tubular Type	No	T4	N1	M0	Stage IIIA	Dead	262	275
TCGA-VQ-A8PP	76	MALE	[Unknown]	-27774	2008	Stomach	Stomach, Intestinal Adenocarcinoma, Tubular Type	No	T4	N1	M0	Stage IIIA	Dead	[Not Available]	712
TCGA-HF-7133	[Not Available]	FEMALE	[Not Available]	[Not Available]	2007	Stomach	Stomach, Intestinal Adenocarcinoma, Mucinous Type	No	T2b	N3	M0	Stage IIIA	Alive	1918	[Not Applicable]
TCGA-VQ-A91E	67	FEMALE	WHITE	-24549	2013	Stomach	Stomach, Intestinal Adenocarcinoma, Tubular Type	No	T4b	N0	M0	Stage IIIB	Alive	664	[Not Applicable]
TCGA-VQ-A94T	73	MALE	[Unknown]	-26702	2011	Stomach	Stomach, Adenocarcinoma, Diffuse Type	No	T3	N2	M0	Stage IIIB	Dead	[Not Available]	342
TCGA-VQ-A8E2	57	MALE	ASIAN	-21112	2011	Stomach	Stomach, Intestinal Adenocarcinoma, Tubular Type	No	T3	N2	M0	Stage IIIB	Alive	1319	[Not Applicable]
TCGA-VQ-AA64	68	MALE	WHITE	-25109	2011	Stomach	Stomach, Intestinal Adenocarcinoma, Not Otherwise Specified (NOS)	No	T3	N2	M0	Stage IIIB	Dead	[Not Available]	560
TCGA-R5-A805	71	MALE	WHITE	-26122	2005	Stomach	Stomach, Intestinal Adenocarcinoma, Not Otherwise Specified (NOS)	No	T3	N2	M0	Stage IIIB	Dead	[Not Available]	281
TCGA-VQ-A91X	74	MALE	WHITE	-27314	2010	Stomach	Stomach, Intestinal Adenocarcinoma, Not Otherwise Specified (NOS)	No	T3	N2	M0	Stage IIIB	Dead	[Not Available]	289
TCGA-VQ-A94R	63	MALE	WHITE	-23246	2010	Stomach	Stomach, Intestinal Adenocarcinoma, Not Otherwise Specified (NOS)	No	T4a	N2	M0	Stage IIIB	Dead	[Not Available]	1294
TCGA-HU-8608	70	MALE	ASIAN	-25789	2012	Stomach	Stomach, Adenocarcinoma, Diffuse Type	No	T4a	N2	M0	Stage IIIB	Alive	641	[Not Applicable]
TCGA-HU-A4GC	74	MALE	ASIAN	-27267	2011	Stomach	Stomach, Adenocarcinoma, Diffuse Type	No	T4a	N2	M0	Stage IIIB	Alive	99	[Not Applicable]
TCGA-VQ-AA6J	75	MALE	BLACK OR AFRICAN AMERICAN	-27506	2012	Stomach	Stomach, Intestinal Adenocarcinoma, Not Otherwise Specified (NOS)	No	T4a	N2	M0	Stage IIIB	Alive	838	[Not Applicable]
TCGA-VQ-A8PH	62	MALE	WHITE	-22940	2010	Stomach	Stomach, Intestinal Adenocarcinoma, Tubular Type	No	T3	N3	M0	Stage IIIB	Dead	[Not Available]	389
TCGA-VQ-A927	81	MALE	WHITE	-29676	2013	Stomach	Stomach, Adenocarcinoma, Diffuse Type	No	T3	N3	M0	Stage IIIB	Dead	[Not Available]	200
TCGA-VQ-A8DT	43	MALE	[Unknown]	-15937	2010	Stomach	Stomach, Intestinal Adenocarcinoma, Not Otherwise Specified (NOS)	No	T3	N3a	M0	Stage IIIB	Alive	1484	[Not Applicable]
TCGA-D7-8576	54	FEMALE	WHITE	-20014	2012	Stomach	Stomach, Intestinal Adenocarcinoma, Tubular Type	No	T3	N3a	M0	Stage IIIB	Dead	212	446
TCGA-D7-A6EY	72	FEMALE	WHITE	-26526	2013	Stomach	Stomach, Intestinal Adenocarcinoma, Tubular Type	No	T3	N3a	M0	Stage IIIB	Dead	[Not Available]	348
TCGA-BR-A4QL	75	FEMALE	WHITE	-27668	2012	Stomach	Stomach, Adenocarcinoma, Not Otherwise Specified (NOS)	No	T3	N3a	M0	Stage IIIB	Dead	[Not Available]	491
TCGA-D7-8570	44	MALE	WHITE	-16150	2011	Stomach	Stomach, Intestinal Adenocarcinoma, Tubular Type	No	T3	N3a	M0	Stage IIIB	Alive	752	[Not Applicable]
TCGA-VQ-A8PK	58	MALE	WHITE	-21419	2011	Stomach	Stomach, Intestinal Adenocarcinoma, Not Otherwise Specified (NOS)	No	T3	N3a	M0	Stage IIIB	Dead	[Not Available]	543
TCGA-VQ-A91A	67	MALE	WHITE	-24670	2011	Stomach	Stomach, Intestinal Adenocarcinoma, Mucinous Type	No	T3	N3a	M0	Stage IIIB	Alive	1200	[Not Applicable]
TCGA-D7-A4YU	73	MALE	WHITE	-26781	2012	Stomach	Stomach, Intestinal Adenocarcinoma, Tubular Type	No	T3	N3a	M0	Stage IIIB	Alive	500	[Not Applicable]
TCGA-VQ-A8PE	78	MALE	WHITE	-28755	2012	Stomach	Stomach, Intestinal Adenocarcinoma, Tubular Type	No	T3	N3a	M0	Stage IIIB	Dead	[Not Available]	675
TCGA-VQ-A8PF	76	MALE	[Not Evaluated]	-28116	2012	Stomach	Stomach, Intestinal Adenocarcinoma, Tubular Type	No	T3	N3b	M0	Stage IIIB	Dead	[Not Available]	76
TCGA-HU-A4H2	58	FEMALE	ASIAN	-21496	2011	Stomach	Stomach, Intestinal Adenocarcinoma, Tubular Type	No	T3	N3b	M0	Stage IIIB	Alive	394	[Not Applicable]
TCGA-F1-A448	70	MALE	WHITE	-25846	2012	Stomach	Stomach, Intestinal Adenocarcinoma, Mucinous Type	No	T3	N3b	M0	Stage IIIB	Alive	647	[Not Applicable]
TCGA-3M-AB47	51	MALE	WHITE	[Not Available]	2008	Stomach	Stomach, Adenocarcinoma, Not Otherwise Specified (NOS)	No	T3	N2	MX	Stage IIIB	Dead	[Not Available]	[Not Available]
TCGA-VQ-A91Q	61	MALE	[Unknown]	-22303	2009	Stomach	Stomach, Intestinal Adenocarcinoma, Tubular Type	No	T3	N3	M0	Stage IIIB	Dead	[Not Available]	633
TCGA-VQ-A928	49	MALE	WHITE	-18058	2010	Stomach	Stomach, Intestinal Adenocarcinoma, Papillary Type	No	T3	N3	M0	Stage IIIB	Dead	[Not Available]	174
TCGA-HU-A4GX	70	FEMALE	ASIAN	-25913	2012	Stomach	Stomach, Adenocarcinoma, Diffuse Type	No	T4b	N2	M0	Stage IIIC	Alive	616	[Not Applicable]
TCGA-VQ-A91D	70	MALE	WHITE	-25686	2010	Stomach	Stomach, Intestinal Adenocarcinoma, Not Otherwise Specified (NOS)	No	T4b	N2	M0	Stage IIIC	Dead	[Not Available]	356
TCGA-VQ-A94O	74	MALE	BLACK OR AFRICAN AMERICAN	-27306	2012	Stomach	Stomach, Intestinal Adenocarcinoma, Not Otherwise Specified (NOS)	No	T4a	N3	M0	Stage IIIC	Dead	[Not Available]	640
TCGA-VQ-AA68	52	FEMALE	WHITE	-19304	2011	Stomach	Stomach, Intestinal Adenocarcinoma, Tubular Type	No	T4a	N3	M0	Stage IIIC	Alive	1328	[Not Applicable]
TCGA-VQ-A8PD	69	MALE	WHITE	-25244	2012	Stomach	Stomach, Adenocarcinoma, Not Otherwise Specified (NOS)	No	T4a	N3	M0	Stage IIIC	Dead	[Not Available]	496
TCGA-HU-A4GJ	60	FEMALE	ASIAN	-22079	2011	Stomach	Stomach, Adenocarcinoma, Diffuse Type	No	T4	N3a	M0	Stage IIIC	Alive	650	[Not Applicable]
TCGA-VQ-AA6A	56	MALE	WHITE	-20764	2012	Stomach	Stomach, Intestinal Adenocarcinoma, Not Otherwise Specified (NOS)	No	T4	N3a	M0	Stage IIIC	Alive	1184	[Not Applicable]
TCGA-HF-A5NB	75	FEMALE	[Not Evaluated]	-27676	[Not Available]	Stomach	Stomach, Intestinal Adenocarcinoma, Mucinous Type	No	T4a	N3a	M0	Stage IIIC	Alive	928	[Not Applicable]
TCGA-VQ-AA6K	59	MALE	WHITE	-21901	2012	Stomach	Stomach Adenocarcinoma, Signet Ring Type	No	T4a	N3a	M0	Stage IIIC	Dead	[Not Available]	378
TCGA-HU-A4H3	56	FEMALE	ASIAN	-20790	2011	Stomach	Stomach, Adenocarcinoma, Diffuse Type	No	T4a	N3b	M0	Stage IIIC	Alive	882	[Not Applicable]
TCGA-HU-A4H0	72	MALE	ASIAN	-26317	2011	Stomach	Stomach, Adenocarcinoma, Diffuse Type	No	T4a	N3b	M0	Stage IIIC	Alive	64	[Not Applicable]
TCGA-VQ-A91Y	67	MALE	WHITE	-24774	2011	Stomach	Stomach, Intestinal Adenocarcinoma, Tubular Type	No	T4a	N3b	M0	Stage IIIC	Dead	[Not Available]	296
TCGA-ZQ-A9CR	79	FEMALE	WHITE	-29107	2013	Stomach	Stomach, Intestinal Adenocarcinoma, Tubular Type	No	T4a	N3	MX	Stage IIIC	Dead	[Not Available]	24
TCGA-FP-A8CX	60	MALE	WHITE	-22000	2013	Stomach	Stomach Adenocarcinoma, Signet Ring Type	No	T4b	N3a	MX	Stage IIIC	Alive	7	[Not Applicable]
TCGA-VQ-A91N	59	FEMALE	[Unknown]	-21753	2009	Stomach	Stomach, Intestinal Adenocarcinoma, Tubular Type	No	T4	N3	M0	Stage IIIC	Dead	[Not Available]	570
TCGA-VQ-A8PM	56	MALE	WHITE	-20665	2009	Stomach	Stomach Adenocarcinoma, Signet Ring Type	No	T4	N3	M0	Stage IIIC	Dead	[Not Available]	57
TCGA-R5-A7O7	51	MALE	WHITE	-18984	2010	Stomach	Stomach, Intestinal Adenocarcinoma, Tubular Type	No	T3	N1	M1	Stage IV	Alive	1389	[Not Applicable]
TCGA-VQ-A8E7	59	MALE	WHITE	-21664	2012	Stomach	Stomach, Intestinal Adenocarcinoma, Tubular Type	No	T3	N1	M1	Stage IV	Alive	1138	[Not Applicable]
TCGA-R5-A7ZI	44	FEMALE	WHITE	-16396	2009	Stomach	Stomach, Adenocarcinoma, Diffuse Type	No	T4	N1	M1	Stage IV	Alive	2267	[Not Applicable]
TCGA-VQ-A8PQ	50	FEMALE	WHITE	-18318	2008	Stomach	Stomach, Intestinal Adenocarcinoma, Tubular Type	No	T4	N1	M1	Stage IV	Dead	[Not Available]	476
TCGA-R5-A7ZF	65	FEMALE	BLACK OR AFRICAN AMERICAN	-23908	2012	Stomach	Stomach, Intestinal Adenocarcinoma, Tubular Type	No	T4a	N1	M1	Stage IV	Dead	[Not Available]	259
TCGA-VQ-A8PJ	53	MALE	[Unknown]	-19390	2011	Stomach	Stomach, Intestinal Adenocarcinoma, Tubular Type	No	T4	N2	M1	Stage IV	Dead	[Not Available]	82
TCGA-IN-7808	59	MALE	WHITE	-21569	2011	Stomach	Stomach, Adenocarcinoma, Diffuse Type	No	T3	N3	M1	Stage IV	Dead	[Not Available]	105
TCGA-VQ-A8DZ	70	MALE	BLACK OR AFRICAN AMERICAN	-25863	2011	Stomach	Stomach Adenocarcinoma, Signet Ring Type	No	T4	N3	M1	Stage IV	Dead	[Not Available]	396
TCGA-RD-A8N2	59	FEMALE	WHITE	-21749	2002	Stomach	Stomach, Adenocarcinoma, Diffuse Type	Yes	T2	N0	M0	Stage IB	Alive	3540	[Not Applicable]
TCGA-CG-5718	78	FEMALE	[Not Available]	-28763	2008	Stomach	Stomach, Intestinal Adenocarcinoma, Not Otherwise Specified (NOS)	Yes	T2b	N1	M0	Stage II	Dead	[Not Available]	1095
TCGA-HU-A4G2	45	MALE	ASIAN	-16791	2011	Stomach	Stomach, Adenocarcinoma, Diffuse Type	Yes	T3	N1	M0	Stage IIB	Alive	739	[Not Applicable]
TCGA-B7-A5TN	60	MALE	WHITE	-21962	2012	Stomach	Stomach, Adenocarcinoma, Not Otherwise Specified (NOS)	Yes	T4a	NX	M0	Stage IIB	Alive	287	[Not Applicable]
TCGA-B7-A5TJ	74	MALE	WHITE	-27057	2012	Stomach	Stomach, Intestinal Adenocarcinoma, Not Otherwise Specified (NOS)	Yes	T4a	NX	M0	Stage IIB	Alive	335	[Not Applicable]
TCGA-B7-A5TK	51	MALE	WHITE	-18750	2012	Stomach	Stomach, Intestinal Adenocarcinoma, Not Otherwise Specified (NOS)	Yes	T4	[Discrepancy]	M0	Stage IIIA	Alive	288	[Not Applicable]
TCGA-MX-A5UG	78	MALE	ASIAN	-28714	2007	Stomach	Stomach, Adenocarcinoma, Diffuse Type	Yes	T3	N1	M0	Stage IIIA	Dead	[Not Available]	113
TCGA-RD-A8NB	80	FEMALE	WHITE	-29503	2000	Stomach	Stomach, Adenocarcinoma, Diffuse Type	Yes	T3	N1	M0	Stage IIIA	Dead	[Not Available]	513
TCGA-RD-A8N5	78	MALE	WHITE	-28589	2006	Stomach	Stomach, Intestinal Adenocarcinoma, Mucinous Type	Yes	T3	N1	M0	Stage IIIA	Dead	[Not Available]	1747
TCGA-VQ-AA6D	52	FEMALE	[Unknown]	-19090	2013	Stomach	Stomach, Intestinal Adenocarcinoma, Tubular Type	Yes	T4a	N1	M0	Stage IIIA	Alive	521	[Not Applicable]
TCGA-CG-5721	58	MALE	[Not Available]	-21244	2005	Stomach	Stomach, Intestinal Adenocarcinoma, Not Otherwise Specified (NOS)	Yes	T4	N1	M0	Stage IIIA	Alive	183	[Not Applicable]
TCGA-VQ-A91S	63	MALE	BLACK OR AFRICAN AMERICAN	-23187	2012	Stomach	Stomach, Intestinal Adenocarcinoma, Tubular Type	Yes	T4b	N1	M0	Stage IIIB	Alive	1000	[Not Applicable]
TCGA-RD-A8N0	53	FEMALE	WHITE	-19491	2006	Stomach	Stomach, Adenocarcinoma, Diffuse Type	Yes	T3	N2	M0	Stage IIIB	Alive	1236	[Not Applicable]
TCGA-RD-A8MV	56	MALE	WHITE	-20771	2001	Stomach	Stomach, Intestinal Adenocarcinoma, Not Otherwise Specified (NOS)	Yes	T3	N2	M0	Stage IIIB	Alive	3720	[Not Applicable]
TCGA-RD-A8N1	70	MALE	WHITE	-25737	2001	Stomach	Stomach, Adenocarcinoma, Diffuse Type	Yes	T3	N2	M0	Stage IIIB	Alive	3519	[Not Applicable]
TCGA-RD-A8MW	72	MALE	WHITE	-26590	2004	Stomach	Stomach, Intestinal Adenocarcinoma, Not Otherwise Specified (NOS)	Yes	T3	N2	M0	Stage IIIB	Dead	1153	1153
TCGA-B7-A5TI	52	MALE	WHITE	-19014	2012	Stomach	Stomach, Adenocarcinoma, Diffuse Type	Yes	T4	N3	M0	Stage IIIC	Alive	595	[Not Applicable]
