# Supplementary material for: Integrated analysis of a ceRNA network reveals potential prognostic lncRNAs in gastric cancer
Source: Cancer Med. 2020 Jan 10;9(5):1798–817. doi: 10.1002/cam4.2760 (PMC7050084; doi:10.1002/cam4.2760)
Supplement: Supplementary file 2 [file CAM4-9-1798-s002.xlsx]

## Sheet: DElncRNA
DElncRNAs	Average expression value	log2 Fold change	P-value	Chromosome	chromStart	chromEnd
CTD-2331C18.5	3.00639	-6.143	2.21e-05	chr11	61227168	61248533
RP11-116D2.1	26.2789	-5.36399	5.09e-08	chr2	20999313	21000917
RP11-56L13.1	7.08228	-4.89804	2.16e-05	chr16	32262827	32265514
LHX5-AS1	1.76922	-4.82484	2.93e-09	chr12	113472003	113480481
HCG22	114.35	-4.67381	3.18e-17	chr6	2363962	2370385
RP11-235G24.3	2.66845	-4.64021	7.89e-08	chr6	160926369	160927162
AC079630.2	4.61183	-4.6007	8.01e-11	chr12	40166252	40167707
AC011286.1	1.7271	-4.29618	5.57e-07	chr2	236733382	236752806
RP11-977P2.1	1.35556	-4.2224	1.78e-08	chr12	28821975	28825831
CH17-335B8.4	1.50842	-4.09626	6.71e-06	chr10	46370759	46382626
AL928768.3	86.9895	-4.07262	2.06e-22	chr14	105703961	105704602
LINC00955	24.2235	-4.06233	8.45e-10	chr4	3576869	3590985
AC067959.1	6.21213	-3.98183	1.21e-19	chr2	21221175	21970959
AC103563.8	10.8215	-3.77796	2.48e-14	chr2	95025193	95026709
RP11-208N14.4	5.89421	-3.74568	1.68e-09	chr3	187197090	187207629
AC008268.1	11.3225	-3.72279	4.09e-08	chr2	95666084	95668715
RP11-120C12.3	3.48557	-3.70608	4.87e-09	chr10	62289521	62304033
CTB-113P19.4	11.4835	-3.6838	5e-14	chr5	151652275	151655449
PGM5-AS1	73.5343	-3.59389	2.17e-14	chr9	68355164	68357866
RP11-414J4.2	4.0128	-3.58574	1.49e-16	chr15	74821074	74831795
LINC02200	1.88436	-3.54256	2.36e-07	chr5	112628436	112630921
RP11-371M22.1	2.8558	-3.53332	0.00011491	chr5	114056006	114057174
IL12A-AS1	22.9721	-3.52786	9.9e-31	chr3	159913401	160207092
RP11-96C23.14	4.85984	-3.51936	2.34e-19	chr10	86993432	87024732
C5orf66-AS1	112.64	-3.47885	2.09e-18	chr5	135038831	135040047
RP11-486L19.2	4.85412	-3.46775	9.72e-07	chr16	84192558	84197053
CTD-2619J13.13	24.6007	-3.45592	2.12e-12	chr19	58400221	58400679
RP11-960D24.1	0.620901	-3.45377	9.1e-07	chr11	28679183	28683469
RP3-368B9.2	1.68741	-3.45328	1.8e-06	chr4	3633029	3633975
RP11-107M16.2	3.35744	-3.36484	1.74e-09	chr1	152205858	152207057
AC103563.9	14.6517	-3.32856	6.98e-05	chr2	95051395	95053176
RP11-209E8.1	5.41115	-3.30931	2.75e-08	chr15	53116365	53129698
RP11-389G6.3	9.24941	-3.30695	4.21e-09	chr3	97759523	97761532
LINC01370	0.646645	-3.28674	0.000587921	chr20	40004461	40008529
PCAT18	27.9605	-3.2745	3.28e-12	chr18	26687621	26703638
RP11-867G23.10	48.4609	-3.2718	2.58e-25	chr11	66409194	66417137
LINC01527	3.26401	-3.25378	6.44e-07	chr1	152930040	152949210
RP11-239E10.3	2.37458	-3.23447	1.94e-07	chr1	223181144	223188154
MIR205HG	261.77	-3.22699	0.000585434	chr1	209428820	209432547
CTD-2651B20.6	3.65129	-3.22385	1.14e-11	chr15	45200325	45200632
LINC00844	1.3296	-3.21617	2.21e-12	chr10	58999518	59001617
RP11-766F14.1	2.84197	-3.20728	4.34e-09	chr4	99594799	99625913
LINC00330	22.5758	-3.19439	2.31e-11	chr13	44799504	44809630
RP11-248N22.1	3.0467	-3.17275	1.14e-06	chr4	174135055	174154637
AC006007.1	3.71317	-3.13144	0.000117714	chr7	145599035	145723127
CISTR	1.88722	-3.08942	3.71e-10	chr12	53750447	53751835
CERS3-AS1	5.05226	-3.06271	2.56e-13	chr15	100372939	100437914
RP11-319G6.3	2.25954	-3.05755	1.78e-18	chr3	139466430	139466795
RP3-462C17.1	1.66939	-3.04341	4.74e-06	chr6	40516336	40523933
RP11-237N19.3	3.307	-3.02564	3.58e-06	chr11	129591493	129612110
RP11-489D6.2	2.67984	-2.98382	2.32e-06	chr15	33303657	33310246
RP11-351J23.1	133.713	-2.98048	8.65e-14	chr6	167679626	167683787
LRRC3-AS1	5.09665	-2.97248	5.48e-17	chr21	44450986	44455284
RP11-115J16.2	4.76181	-2.95596	1.37e-06	chr8	9374898	9436205
CTD-2194A8.2	0.735182	-2.95129	2.61e-07	chr16	20441250	20447000
UBXN10-AS1	45.3912	-2.94332	1.06e-19	chr1	20184243	20186486
LINC01697	34.7827	-2.94168	1.56e-17	chr21	28090403	28103264
AC105398.3	1.02866	-2.93238	1.5e-07	chr2	28965140	29131402
LINC01497	2.92869	-2.91887	8.42e-07	chr17	69961707	69983544
RP11-587P21.2	195.738	-2.90272	2.29e-06	chr12	91877391	91880655
RP11-298E9.6	1.28812	-2.89507	7.94e-07	chr10	3240371	3257210
LINC01214	3.66432	-2.88108	3.45e-06	chr3	150308240	150323747
RP1-272L16.1	5.30425	-2.87541	0.000118295	chr1	209528455	209567673
ADAMTS9-AS1	63.983	-2.86935	5.05e-27	chr3	64561346	64590084
RP11-385G16.1	0.945007	-2.84993	1.69e-05	chr12	40978744	40979244
AP000345.4	1.15081	-2.83061	1.12e-05	chr22	23512494	23513602
HAND2-AS1	782.9	-2.82852	7.44e-10	chr4	173530371	173541932
RP11-964E11.2	16.623	-2.81864	6.63e-05	chr14	36647083	36658801
LINC00671	12.8218	-2.81602	4.59e-20	chr17	42874674	42898734
RP11-333B11.1	0.74005	-2.81202	7.26e-07	chr3	42264989	42266390
RP1-127D3.4	5.90002	-2.80712	1.24e-12	chr1	171199247	171227788
RP11-800A18.4	96.1641	-2.76278	2.66e-12	chr18	79340258	79343972
CDKN2B-AS1	102.045	-2.7422	4.22e-18	chr9	21994791	22077890
C20orf166-AS1	81.4741	-2.7421	3.02e-11	chr20	62543070	62551561
RP11-1123I8.1	1.65348	-2.73472	7.26e-08	chr15	71547280	71549832
RP11-831A10.1	1.13219	-2.7333	0.00013961	chr11	120008604	120012158
CALML3-AS1	62.2497	-2.71972	2.14e-09	chr10	5514244	5526246
RP11-255G12.3	2.00363	-2.71001	8.04e-05	chr14	51392128	51397135
RP11-148L24.1	15.094	-2.70971	7.16e-09	chr4	174094660	174220398
RP11-35P15.1	5.28514	-2.69986	5.49e-06	chr11	117668483	117668858
RP11-259K15.2	5.90316	-2.69081	2.1e-06	chr14	36214607	36235608
LINC00332	3.23339	-2.68969	9.86e-06	chr13	40181809	40189030
AP006216.5	0.712619	-2.68295	0.000104029	chr11	116813204	116814003
RP11-396O20.1	3.53605	-2.68292	8.53e-05	chr11	15643885	15705368
LINC01336	29.6518	-2.68287	7.1e-20	chr5	75047719	75052643
TDRG1	3.84939	-2.68156	1.07e-05	chr6	40378337	40379899
RP11-21A7A.2	6.60767	-2.67686	1.52e-16	chr11	64035970	64103653
RP11-21A7A.3	0.636164	-2.65956	3.67e-07	chr11	64118272	64119210
AC096579.15	23.2876	-2.65762	1.88e-13	chr2	88811186	88861563
LINC02106	13.6192	-2.63383	4.07e-12	chr5	50969217	50970187
AC133680.1	6.42026	-2.63228	1.36e-13	chr3	24687919	25174305
DSG1-AS1	34.4777	-2.63203	1.04e-06	chr18	31343368	31426988
RP11-384F7.2	3.61114	-2.61402	1.03e-07	chr3	117672154	117997592
HNF4A-AS1	54.929	-2.59993	1.17e-20	chr20	44377743	44395706
RP11-429A20.3	3.44228	-2.59887	1.57e-05	chr12	5018465	5021713
LINC01100	1.73622	-2.5896	0.000515185	chr3	160020649	160031423
AC002398.12	20.3384	-2.58524	2.47e-08	chr19	35754566	35755490
RP11-92A5.2	1.96625	-2.5787	0.000436689	chr4	155206529	155208431
NALT1	58.3735	-2.57032	3.93e-19	chr9	136547842	136549744
RP11-308D13.3	6.39764	-2.56917	9.52e-08	chr4	139618136	139623232
CTC-276P9.4	12.6299	-2.56225	1.81e-18	chr5	135034521	135035894
AF131217.1	28.9311	-2.55558	3.07e-22	chr21	28439346	28674848
RP11-311F12.2	5.31099	-2.55115	2.53e-09	chr17	19737682	19738542
RP11-357D18.1	2.84341	-2.54751	4.87e-07	chr5	67463809	67475477
KB-68A7.1	18.6835	-2.54482	2.87e-21	chr21	44477850	44478493
RP11-307B6.3	9.09955	-2.52632	1.58e-08	chr1	201898100	201899978
PTCHD1-AS	1.97141	-2.52089	3.38e-06	chrX	22193005	23293146
AC007182.6	20.5909	-2.52013	5.09e-09	chr14	75574888	75579588
RP11-438D14.2	1.00498	-2.51739	1.19e-05	chr12	33404872	33405896
LINC00551	2.82708	-2.51409	3.18e-08	chr13	106617810	106631658
RP11-613D13.8	19.4005	-2.51364	4.07e-24	chr11	43943787	43947206
RP11-629G13.1	6.20207	-2.51286	1.72e-11	chr11	112959279	112963460
RP5-1024C24.1	3.87156	-2.50868	3.38e-06	chr11	30584130	30630508
RP11-63P12.7	10.3095	-2.50504	9.8e-11	chr9	72257336	72257783
PART1	324.073	-2.5028	1.13e-11	chr5	60487932	60491265
LINC01055	15.3717	-2.49895	1.85e-15	chr13	45681199	45701184
CTD-2185K10.1	1.24326	-2.49057	9.9e-05	chr3	59065150	59119509
LL22NC03-63E9.3	4.89578	-2.48979	1.13e-08	chr22	195000	202259
AC017048.2	0.945305	-2.48573	0.000166983	chr2	176524879	176531683
GS1-594A7.3	2.41139	-2.48337	6.74e-06	chrX	15602881	15621484
RP11-418I22.2	1.93394	-2.47878	3.53e-06	chr16	9466655	9517564
SOX21-AS1	379.822	-2.47462	2.42e-07	chr13	94712716	94715945
RP11-254F19.2	7.712	-2.4592	8.5e-17	chr16	84828263	84829242
LINC00982	424.153	-2.43781	1.91e-15	chr1	3059617	3067725
RP11-334E6.3	2.67562	-2.41742	1.92e-12	chr11	119372706	119381613
LINC00365	143.658	-2.41515	9.52e-12	chr13	30103178	30108875
LINC01634	4.76391	-2.41347	2.88e-14	chr22	18029385	18037968
RP11-575H3.1	10.3534	-2.41302	2.08e-11	chr2	91580336	91580863
MRGPRF-AS1	10.1696	-2.41279	1.65e-12	chr11	69012354	69018447
CTD-2545H1.2	29.3921	-2.41233	2.44e-07	chr17	1995614	2003671
RP11-6O2.3	131.311	-2.39285	1.01e-11	chr15	99139317	99145370
PP14571	32.1405	-2.39069	2.63e-09	chr2	240449418	240456714
RP13-497K6.1	8.63928	-2.39024	7.39e-08	chr4	23779590	23782560
AC053503.6	20.7484	-2.3755	6.54e-06	chr2	219425071	219426184
LINC00682	2.63669	-2.3746	7.86e-08	chr4	41879521	41882611
RBMS3-AS3	7.31505	-2.37336	2.93e-15	chr3	29264194	29280939
LINC00582	10.8891	-2.36759	5.04e-14	chr1	231591292	231612090
RP11-475B2.1	4.53102	-2.36639	8.43e-07	chr4	173593672	173594556
CHL1-AS2	5.5568	-2.36285	2.25e-09	chr3	195758	197341
XX-C2158C6.3	1.37206	-2.3571	4.02e-06	chr6	170736173	170737777
RP3-428L16.1	2.5987	-2.35238	1.71e-07	chr6	160931080	160969771
RP3-518E13.2	0.874832	-2.34851	8.83e-06	chr1	175307218	175335459
RP11-1069G10.1	107.085	-2.34216	2.12e-14	chr15	62842889	62884034
RP11-259O2.1	7.40693	-2.33328	2.7e-09	chr5	1933863	1959176
RP11-795J1.1	1.67813	-2.32645	1.43e-06	chr6	46492052	46532758
PDZRN3-AS1	2.32921	-2.32539	8.66e-09	chr3	73623568	73627899
AC090616.2	43.1614	-2.32428	1.36e-29	chr17	32141226	32143135
LINC02158	10.4489	-2.31855	4e-24	chr3	42770612	42773634
AC005532.5	46.3821	-2.30839	1.15e-10	chr7	7255154	7277779
RP11-88I18.3	4.30084	-2.30382	6.38e-07	chr9	68426843	68429369
RP1-193H18.3	6.79178	-2.29995	2.14e-09	chr17	69477139	69501755
RP11-64B16.4	2.82935	-2.29764	4.35e-08	chr12	119182048	119183259
GAS1RR	34.3072	-2.29128	3.77e-13	chr9	86948698	87002033
RP11-44B19.1	1.20381	-2.28985	1.11e-06	chr5	148970340	148970653
ARHGEF26-AS1	32.9672	-2.28678	1.78e-11	chr3	154024401	154121210
AF001548.6	53.3898	-2.28457	1.57e-08	chr16	15741151	15741791
DIO2-AS1	2.40329	-2.28148	8e-06	chr14	80211419	80455467
MIR1-1HG	3.49338	-2.2795	7.95e-06	chr20	62550453	62570764
LINC02177	17.5464	-2.2661	2.86e-09	chr16	9355588	9408093
RP11-380P13.1	5.64858	-2.265	3.36e-07	chr4	23762927	23768625
CTC-235G5.3	1.34535	-2.26154	0.000182436	chr5	76081946	76084186
ADAMTS9-AS2	97.5879	-2.26073	5.73e-16	chr3	64684870	65011471
FLG-AS1	39.4974	-2.25774	2.89e-13	chr1	152313459	152366692
IL20RB-AS1	3.14366	-2.25712	5.68e-09	chr3	136959125	136982196
FRMD6-AS2	5.34481	-2.24108	1.15e-07	chr14	51454512	51599952
RP11-342A23.2	3.99577	-2.23581	5.69e-10	chr15	83962176	83962583
NCOA7-AS1	5.34574	-2.23524	8.81e-12	chr6	125797861	125818858
AC104024.1	8.68971	-2.23118	2.23e-13	chr17	16975999	16981353
LINC02031	3.40557	-2.23118	0.000677727	chr3	182644214	182655880
AC092667.2	5.6157	-2.22038	1.51e-07	chr2	100104919	100107504
PWAR6	125.192	-2.20772	3.95e-14	chr15	25031873	25036488
FALEC	11.9724	-2.20622	1.51e-17	chr1	150515757	150518032
AC073626.2	0.63282	-2.20129	7.73e-05	chr7	114414244	114419875
RP5-921G16.2	0.647787	-2.19912	0.000208227	chr7	124337380	124349860
AC079305.8	2.7988	-2.19836	5.74e-12	chr2	177155622	177212662
BVES-AS1	19.1661	-2.18783	4.72e-10	chr6	105137687	105169944
TMEM220-AS1	78.2813	-2.18525	1.81e-22	chr17	10729777	10767052
RP11-720L2.4	1.90934	-2.18175	9.9e-09	chr18	316737	319165
MEF2C-AS1	34.2193	-2.18144	4.2e-16	chr5	88889308	88941370
RP11-701H24.5	4.62598	-2.18127	3.95e-09	chr15	24984864	24985173
CTD-2540L5.6	12.2702	-2.1795	8.72e-08	chr14	70608798	70641298
KB-1448A5.1	3.93112	-2.17254	1.67e-10	chr8	96372092	96387438
MKX-AS1	3.62504	-2.16932	6.06e-06	chr10	27744615	27767799
LINC01082	49.2306	-2.16897	4.9e-12	chr16	86196181	86199718
AC093702.1	6.13806	-2.1655	4.49e-05	chr2	45013214	45013668
CTD-2503O16.4	5.56278	-2.15533	1.07e-09	chr5	74917726	75023928
LINC01571	2.46869	-2.15213	1.32e-05	chr16	51762519	51772646
LINC01395	5.64192	-2.15064	2.58e-05	chr11	129612121	129617269
RP11-7K24.3	434.795	-2.14643	1.16e-13	chr6	42092233	42094259
AC123886.2	1.26762	-2.14545	6.86e-07	chr2	110610916	110612404
RP11-641D5.2	17.848	-2.13808	1.28e-14	chr3	169447867	169477052
RP11-174J11.1	1.20857	-2.13685	0.000219581	chr10	64036345	64037280
RP11-411K7.1	31.698	-2.13161	3.04e-09	chr6	53930046	53997667
RP11-887P2.5	23.7414	-2.12179	2.47e-15	chr12	93707791	93737823
RP11-963H4.3	9.89931	-2.11643	9.12e-15	chr17	10878193	10880895
RP11-17M24.3	2.53919	-2.11621	1.66e-06	chr17	33935437	34156000
RP11-822E23.8	2.4831	-2.11492	7.36e-08	chr17	21532477	21574303
AL122127.25	8.82708	-2.10602	5.1e-07	chr14	105894646	105896577
RP1-37N7.1	9.11888	-2.10128	4.91e-09	chr17	18379855	18388984
UG0898H09	46.4181	-2.09669	8.22e-08	chr8	62977861	62984901
AC051649.12	0.720756	-2.09603	2.53e-06	chr11	1864177	1866667
LINC01644	16.6936	-2.09389	7.25e-08	chr22	47461299	47487111
CTD-2089N3.1	34.2874	-2.09048	3e-11	chr5	50965687	50967008
NCAM1-AS1	2.97142	-2.08387	1.09e-06	chr11	113269532	113273901
RP11-770J1.3	31.1793	-2.08189	1.97e-39	chr11	118519439	118530775
OSTN-AS1	8.55303	-2.07677	1.39e-08	chr3	191213295	191234605
BARX1-AS1	48.5477	-2.0754	1.56e-08	chr9	93955834	93957922
TBX5-AS1	14.9128	-2.06945	0.000164545	chr12	114408195	114412832
RP11-10L7.1	6.38553	-2.06504	8.32e-11	chr4	88284942	88331421
CTC-297N7.9	28.3475	-2.06462	1.4e-16	chr17	10741267	10769016
RP13-452N2.1	39.2633	-2.06456	4.03e-09	chr7	151806490	151810820
RP11-800A3.4	285.526	-2.06099	1.1e-11	chr11	73238975	73242335
CTC-510F12.7	22.1382	-2.06042	1.63e-23	chr19	11221083	11221573
AC138430.4	5.34932	-2.05606	1.34e-09	chr19	19254748	19273369
CTD-2089N3.3	2.15466	-2.05346	7.9e-06	chr5	50969660	50970187
LINC00940	7.42996	-2.04834	3.69e-07	chr12	1929202	1936576
RP11-413B19.2	1.54006	-2.04143	0.000557369	chr12	41409467	41473510
RP11-60A24.3	4.20454	-2.04052	4.89e-09	chr17	57771946	57834609
RP11-135D11.2	1.39834	-2.03902	7.71e-06	chr10	59589150	59611248
RP11-671P2.1	1.56168	-2.0377	0.000727186	chr18	53480835	53568283
LINC01358	4.58554	-2.03286	8.55e-10	chr1	59020476	59088247
RP11-126O1.6	5.30398	-2.03026	1.05e-07	chr18	58659858	58660524
RP11-532F6.3	99.283	-2.02716	4.12e-18	chr6	708592	711405
RP11-161D15.1	4.95659	-2.01549	0.000217	chr4	173897252	173929431
RP11-528G1.2	30.0052	-2.00734	1.03e-05	chr1	160537073	160571458
AC007126.1	2.82119	-2.00698	0.000145284	chr4	13777377	13782157
AC104699.1	33.2703	-1.99556	9.9e-13	chr2	25421117	25427643
LINC00163	6.38019	-1.99294	5.55e-06	chr21	44989864	44994086
RP11-763E3.1	2.26632	-1.99284	1.32e-08	chr17	55842677	55872939
VSTM2A-OT1	1.60224	-1.99225	0.000479267	chr7	54556970	54571726
RP11-774O3.1	0.631001	-1.99174	9.09e-05	chr4	8320279	8323965
CARMN	1164.24	-1.99036	3.24e-09	chr5	149406845	149432836
RP11-1101H11.1	4.15051	-1.97226	8.07e-08	chr5	177682294	177713969
LINC01354	16.5558	-1.96996	1.46e-09	chr1	234527891	234531779
AC004637.1	7.75432	-1.96098	5.22e-10	chr19	3667737	3701345
RP11-384O8.1	25.217	-1.95997	1.84e-08	chr2	222317242	222318653
LINC01645	3.76772	-1.95972	4.43e-09	chr1	177351586	177366458
LINC00473	96.0197	-1.95666	1.08e-05	chr6	165327287	165662100
AC005498.3	3.88184	-1.95324	1.65e-08	chr19	56537648	56538431
RP3-333A15.2	4.76281	-1.9531	9.05e-08	chr1	71005854	71006502
AC003090.1	70.1229	-1.94828	4.16e-07	chr7	25571101	25663157
RP11-473E2.4	1.67352	-1.94428	4.44e-08	chr9	134527182	134545244
AC002511.3	11.8489	-1.9383	5.84e-09	chr19	35432957	35434642
RP3-525N10.2	12.9924	-1.9365	8.49e-09	chr6	68629962	68634962
AP001347.6	37.6998	-1.92748	1.52e-11	chr21	14027421	14144468
AC016995.3	14.1371	-1.91083	5.96e-10	chr2	38406728	38515740
RP4-536B24.2	3.20999	-1.90814	8.44e-09	chr16	87836532	87837663
LINC01269	53.3625	-1.90771	5.62e-08	chr14	70698698	70712153
RP11-348F1.2	3.97187	-1.9055	5.35e-06	chrX	51396531	51465661
RP11-1060J15.4	76.4509	-1.90453	1.67e-08	chr12	27696388	27710770
AP001058.3	1.8322	-1.90306	1.37e-06	chr21	44206525	44207399
RP11-501J20.5	3.60672	-1.90071	3.58e-07	chr10	117239600	117241923
LINC01266	16.6616	-1.89875	1.5e-08	chr3	592105	846015
RORB-AS1	3.94315	-1.89448	4.95e-07	chr9	74473435	74498553
RP11-789C17.3	2.6333	-1.89222	3.81e-05	chr18	8360820	8367034
SMILR	7.08514	-1.88976	0.000626266	chr8	122414327	122568644
DKFZp779M0652	8.11748	-1.88676	2.17e-12	chr11	45771432	45772358
CTC-529L17.2	1.17315	-1.88664	0.00040487	chr5	92675956	92688254
RP11-6O2.4	14.7468	-1.87308	3.88e-07	chr15	99128832	99131806
AC093390.1	3.01598	-1.87078	4.52e-05	chr2	1824412	1828667
CTC-296K1.3	22.0327	-1.87077	1.84e-08	chr17	44793199	44794474
RP11-108M9.3	29.8903	-1.87029	2.1e-08	chr1	16870945	16874079
RP11-2N1.2	2.91321	-1.86732	1.44e-05	chr18	59696459	59698111
RP11-361L15.4	0.930827	-1.85738	0.000707489	chr16	66942712	66963256
LINC00885	12.8486	-1.855	2.04e-06	chr3	196142636	196160890
AF131216.5	3.97434	-1.84637	7.22e-05	chr8	11345748	11347502
RP11-893F2.13	2.5217	-1.84595	1.02e-08	chr17	50158333	50161276
UNC5B-AS1	82.2634	-1.84354	1.31e-07	chr10	71217224	71218228
RP11-363E7.4	1146.62	-1.84309	5.66e-12	chr9	19453209	19455173
AC000124.1	2.33987	-1.8414	3.63e-05	chr7	127479657	127514524
MIR497HG	46.9295	-1.84057	2.96e-17	chr17	7015818	7019654
RP11-731F5.2	61.0149	-1.83588	2.88e-05	chr14	115693	116826
LINC01018	53.8396	-1.83407	4.95e-05	chr5	6583276	6588500
FGF14-AS2	42.615	-1.83221	2.11e-10	chr13	102394578	102395705
LINC00891	14.2065	-1.82866	6.88e-10	chrX	71697196	71703406
LINC01778	18.6787	-1.82642	2.27e-08	chr1	30824652	30834284
LINC01081	8.74479	-1.82542	5.31e-09	chr16	86225580	86286247
RP11-384P7.7	35.5754	-1.82179	1.75e-06	chr9	33697459	33700986
CTC-296K1.4	20.725	-1.81835	1.02e-06	chr17	44794747	44797783
RP11-475O23.2	3.10982	-1.81669	4.56e-07	chr3	58572744	58574319
AC073842.19	8.33139	-1.81221	2.8e-08	chr7	100130964	100140439
LINC01537	18.43	-1.81133	3.71e-14	chr11	72570656	72573222
CTD-2232E5.2	1.75107	-1.80978	3.63e-05	chr5	89466537	89470039
LINC01579	103.139	-1.80977	1.43e-06	chr15	93896060	93900599
CTD-3193O13.8	2.5362	-1.80599	1.3e-06	chr19	7926001	7926763
AC024592.9	68.6356	-1.8058	5.9e-07	chr19	5847467	5858239
RP11-701H24.4	16.1896	-1.80458	3.64e-08	chr15	25087661	25088896
LINC02090	1.42771	-1.79833	0.000960797	chr17	16988329	16990176
AP000692.10	22.6598	-1.7981	1.47e-23	chr21	36319792	36320670
CTD-2270F17.1	5.9134	-1.79718	7.21e-07	chr5	170389493	170422844
RP11-431J24.2	36.4689	-1.79683	2.7e-05	chrX	16153220	16170869
RP11-264B14.1	3.8115	-1.79536	2.87e-12	chr17	61034636	61070122
CTB-66B24.1	2.89515	-1.79315	1.83e-07	chr19	6109322	6125797
LINC01954	4.85902	-1.78932	4.91e-06	chr2	10878267	10885118
RP11-1070N10.3	22.9228	-1.78793	2.3e-08	chr14	95516136	95517911
LLNLR-304G9.1	3.3966	-1.78597	1.93e-06	chr19	5294247	5294696
A2M-AS1	74.5679	-1.77656	1.07e-16	chr12	9065177	9068055
RP11-269G24.6	1.55336	-1.77339	2.06e-06	chr17	63454993	63455817
RP1-7G5.6	1.66836	-1.77098	0.000281865	chr12	109880676	109888467
RP11-125O18.1	5.78809	-1.77079	3.86e-06	chr4	127097098	127470552
IFNG-AS1	34.0918	-1.76782	4.22e-07	chr12	67989445	68021327
RP5-884C9.2	5.39495	-1.76748	3.64e-06	chr1	38047425	38119025
RP11-15I11.3	14.7523	-1.75874	7.4e-08	chr1	212225280	212238977
LINC01625	3.27387	-1.75845	1.93e-05	chr6	139468995	139474596
CTB-92J24.3	6.80613	-1.75426	4.66e-08	chr19	23919081	23957930
RP11-120J1.1	4.7206	-1.75153	8.1e-08	chr9	14317085	14357854
RP11-467I17.1	1.79995	-1.75003	3.07e-05	chr16	79505603	79516293
RP11-461O7.1	19.5194	-1.74733	2.11e-07	chr16	56092987	56191094
GS1-72M22.1	2.5734	-1.74722	0.000446138	chr8	24912165	24914717
LINC01798	12.1742	-1.74548	1.19e-08	chr2	66574030	66695588
GFOD1-AS1	1.40683	-1.74523	1.9e-06	chr6	13486294	13486852
SEMA3B-AS1	25.0559	-1.74106	4.96e-15	chr3	50266641	50267371
RP11-864I4.4	7.65627	-1.74078	4.8e-14	chr11	62545999	62547699
RP11-184A2.2	3.30669	-1.7406	5.13e-06	chr10	3767915	3768751
MBNL1-AS1	592.012	-1.73783	1.44e-08	chr3	152262616	152269626
LINC00640	5.95767	-1.73531	7.21e-08	chr14	51333393	51365557
AC004947.2	7.84213	-1.73502	1.16e-06	chr7	26502454	26506159
MIR100HG	1090.4	-1.73342	4.35e-09	chr11	122089103	122422871
AC090044.2	6.51759	-1.72748	6.44e-07	chr3	857124	858091
RP11-1260E13.4	29.1698	-1.72723	2.91e-16	chr17	302640	304923
GS1-166A23.1	2.27324	-1.72318	5.77e-07	chr7	16471184	16471373
RP11-798M19.6	90.991	-1.7228	2.83e-26	chr4	173363780	173370446
RP11-77K12.10	9.91976	-1.72123	0.000435602	chr16	75497948	75498289
AP000320.7	2.778	-1.72012	1.36e-08	chr21	34073592	34360033
SLC26A4-AS1	20.9774	-1.71824	5.42e-08	chr7	107656516	107661798
RP11-138H8.6	3.3425	-1.7177	1.29e-07	chr15	70848883	70849770
RP11-554A11.5	16.3149	-1.71191	8.92e-07	chr11	69004394	69005100
LYPLAL1-AS1	4.96295	-1.71101	1.34e-09	chr1	219080973	219173788
LINC01990	5.9233	-1.70807	7.71e-09	chr3	107430930	107463912
RP11-326A13.1	1.08469	-1.70352	0.000589989	chr15	93257198	93260475
RP11-430H10.1	8.2209	-1.69604	2.26e-07	chr11	45355371	45366121
TTTY14	93.3573	-1.69478	0.000641734	chrY	18872501	19077547
C15orf59-AS1	1.72389	-1.69171	0.000185923	chr15	73768086	73769802
CTD-2314G24.2	200.462	-1.68533	1.34e-08	chr5	51372736	51379497
GS1-57L11.1	4.78999	-1.68511	1.28e-07	chr8	2727318	2822482
AGAP11	8.08612	-1.68438	2.59e-08	chr10	86970741	87010203
RP11-745L13.2	1.68794	-1.68386	2.05e-05	chr4	131930031	131975952
CTC-510F12.2	53.0864	-1.68325	3.35e-26	chr19	11203628	11216168
LINC01945	3.24386	-1.68222	3.04e-07	chr2	131983786	132037900
RP11-554A11.4	84.9695	-1.67945	3.43e-07	chr11	69000765	69002048
RP11-131H24.4	15.9513	-1.67863	8.26e-06	chr14	93939555	93944129
RP11-805I24.3	38.6423	-1.67829	1.46e-08	chr16	86192793	86198913
LINC00950	90.2243	-1.67479	4.53e-13	chr9	35860274	35865518
RP11-768B22.2	13.0283	-1.6742	5.28e-09	chr4	152666368	152670107
CTD-3193K9.11	4.66897	-1.67037	4.85e-10	chr17	42751289	42751717
AP000318.2	6.33871	-1.66698	3.01e-11	chr21	34205055	34325034
LINC00092	43.6349	-1.66578	1.42e-11	chr9	96019732	96021811
CTD-2308L22.1	13.2473	-1.66427	9.84e-09	chr2	221572506	221574454
RP11-113O24.3	0.919124	-1.66172	0.000994751	chr9	38360427	38376430
LINC02147	5.18197	-1.65961	1.01e-07	chr5	117730361	118266062
SNHG14	1080.14	-1.65785	1.67e-10	chr15	24823608	25419461
RP11-441F2.5	13.4685	-1.65742	5.04e-05	chr16	56351886	56353524
RP11-626E13.1	6.83857	-1.65686	3.02e-09	chr4	185665885	185675417
RP11-160H22.5	11.9565	-1.65339	1.18e-15	chr1	174115383	174160004
CTD-2335O3.3	1.48095	-1.65231	0.000445886	chr5	51451158	51462089
RP11-279O9.4	12.353	-1.65136	1.57e-14	chr4	185471516	185472263
LA16c-380A1.1	5.8889	-1.64788	2.48e-07	chr16	710746	711277
RP11-133F8.2	2.12043	-1.64671	0.00021571	chr5	92410256	92639497
RP11-348F1.3	4.13716	-1.64651	9.2e-05	chrX	51356944	51396462
RP11-798K3.2	22.8204	-1.64589	0.000276091	chr15	66984108	67059253
C8orf34-AS1	5.76967	-1.64574	7.49e-08	chr8	68303468	68331491
AC144831.1	54.2035	-1.64472	8.93e-15	chr17	83104255	83106910
RP11-432I5.8	8.12751	-1.6409	5.98e-15	chr16	71723180	71724230
LINC00908	10.162	-1.63914	2.98e-10	chr18	76528655	76559827
FAM30A	236.176	-1.63826	3.16e-06	chr14	105917979	105932642
RP11-31F19.1	1.84778	-1.6326	1.46e-06	chr9	547318	549531
RP6-65G23.3	103.542	-1.6284	1.53e-13	chr14	70810330	70815403
AC009229.6	1.96797	-1.6265	3.3e-05	chr2	38052346	38070864
RP11-64D24.2	2.15736	-1.62403	0.000309912	chr11	114210616	114356571
LINC01765	7.33604	-1.62141	5.91e-08	chr1	115099672	115102658
ALDH1L1-AS2	5.44586	-1.62078	0.000261344	chr3	126180065	126210168
RP11-616M22.12	7.38406	-1.6174	4.05e-07	chr16	1223639	1224143
RP11-70D24.2	10.4947	-1.61701	2.99e-12	chr16	79605802	79606605
RP11-558A11.2	1.75453	-1.61388	7.64e-06	chr16	84295498	84296985
FENDRR	1338.95	-1.60863	1.47e-09	chr16	86474525	86508860
RP11-732A19.9	0.816033	-1.60847	0.000258596	chr11	6618790	6619764
LINC00570	12.9594	-1.60651	2.33e-06	chr2	11393981	11403077
MEIS1-AS3	6.43921	-1.60626	9.16e-06	chr2	66423343	66433470
AC144831.3	23.7143	-1.60586	5.09e-13	chr17	83098377	83098987
RP11-701H24.7	8.88371	-1.60236	1.28e-06	chr15	24991486	24991753
LINC02036	7.72825	-1.60173	0.00026694	chr3	194203016	194206307
HCG23	5.47579	-1.59921	1.3e-06	chr6	60294	63457
RP11-350N15.3	3.74327	-1.59877	5.54e-05	chr8	38400536	38401683
RP11-356J5.12	151.356	-1.59783	2.61e-20	chr11	112270749	112362534
AC005281.2	6.03173	-1.5959	8.27e-07	chr7	12535858	12570943
LINC00461	9.35719	-1.59283	5.65e-06	chr5	88538266	88684825
RP11-290F5.1	119.674	-1.59041	3.78e-09	chr4	184365561	184382264
RP11-875O11.1	56.2827	-1.58865	4.65e-21	chr8	23006381	23019335
RP11-617F23.1	585.408	-1.58742	1.52e-13	chr15	90074512	90076644
RP11-298D21.3	0.930063	-1.58528	0.000325898	chr16	83710179	83717898
RP1-80N2.2	9.87198	-1.58377	1.65e-08	chr6	6692744	6711002
RP11-219B17.3	2.12068	-1.58216	0.000200682	chr15	60593027	60593460
RP11-359E3.4	128.938	-1.58064	1.91e-18	chr10	86749754	86756298
IQCJ-SCHIP1-AS1	1.8616	-1.57728	2.86e-05	chr3	159765382	159768612
RP11-342M3.5	1.2203	-1.5719	8.88e-05	chr10	79382328	79409274
RP11-993B23.3	3.08432	-1.57156	1.66e-05	chr12	27958517	27969813
RP11-58A12.3	2.79789	-1.56563	2.72e-05	chr9	41073710	41076392
RP11-455F5.5	25.5877	-1.55902	8.1e-10	chr16	30183505	30184523
RP1-117B12.4	11.1551	-1.55613	3.56e-08	chr17	50396438	50397888
AC106876.2	137.575	-1.55535	5.77e-07	chr2	233012614	233015885
RP11-71E19.1	5.31749	-1.5545	0.000594139	chr3	126266796	126291279
RP5-965F6.2	7.54521	-1.55435	1.14e-05	chr1	112177234	112360528
SERTAD4-AS1	217.129	-1.5543	1.53e-08	chr1	210231459	210234121
RP11-380I10.4	2.80142	-1.55223	9.34e-05	chr8	28250063	28339255
ZNF582-AS1	36.6267	-1.54921	5.48e-12	chr19	56393676	56399170
RP11-701H24.3	13.789	-1.54588	4.18e-07	chr15	25027736	25032047
CTC-537E7.3	3.71311	-1.54498	9.97e-07	chr5	68430427	68434481
LINC01489	1.88968	-1.54454	0.000502006	chr12	15001833	15006683
FAM83A-AS1	45.1147	-1.54425	0.000484718	chr8	123201172	123202743
AL161668.5	4.29393	-1.5425	2.26e-05	chr14	21024296	21029271
RP11-236L14.2	12.1594	-1.54239	6.24e-08	chr15	96080713	96084584
AC092155.4	2.38276	-1.54188	0.000153464	chr2	62590255	62662654
AC005237.4	4.47651	-1.53777	4.49e-06	chr2	241015599	241064116
ZNF667-AS1	325.343	-1.53654	3.28e-10	chr19	56478124	56495436
RP4-758J18.7	12.8531	-1.53591	2.75e-09	chr1	1420245	1422691
AC079630.4	19.6096	-1.53575	4.87e-12	chr12	40186009	40223803
LINC00964	10.5438	-1.53328	0.0004466	chr8	124942008	124951095
AC139099.5	1.5749	-1.52846	1.74e-05	chr17	83220875	83227721
CTD-2339F6.1	5.77527	-1.52673	0.000151858	chr8	57746149	57750199
CADM3-AS1	36.5007	-1.52606	2.29e-05	chr1	159195985	159202422
RP1-197B17.3	64.0654	-1.52536	1.16e-23	chr12	47706085	47742294
RP11-293M10.6	86.4859	-1.52112	4.04e-21	chr14	75423683	75427741
RP11-713P17.3	21.0717	-1.51979	5.3e-09	chr11	134032805	134046849
LINC01133	2348.92	-1.51776	1.41e-07	chr1	159961224	159979086
RP11-498E2.9	4.60373	-1.51581	5.24e-11	chr9	122372605	122372825
CTD-3247F14.2	18.9413	-1.51001	1.21e-06	chr8	22679013	22684009
RP4-794H19.1	50.4355	-1.50838	9.4e-18	chr1	58882872	58903679
JAZF1-AS1	8.88212	-1.50734	3.97e-09	chr7	28180457	28241377
HCG21	11.692	-1.50136	0.000677637	chr6	2202286	2211168
LINC01797	5.21876	-1.497	0.000107701	chr2	66697030	66703227
GACAT2	10.1864	-1.49616	6.33e-06	chr18	8695856	8707621
GATA6-AS1	220.063	-1.49539	2.77e-07	chr18	22166898	22168968
AJ011932.1	5.21198	-1.48965	7.75e-06	chr21	45954970	45991547
RP11-25K19.1	127.015	-1.48871	1.27e-09	chr8	59119218	59121346
MAFTRR	22.8757	-1.48793	7.59e-11	chr16	79721312	79770532
RP11-373D23.3	67.7047	-1.48767	1.17e-13	chr2	28425945	28426719
CTD-2631K10.1	1.37413	-1.48707	3.29e-05	chr5	72794405	72816565
RP11-13K12.5	22.3013	-1.48142	3.66e-05	chr17	77563368	77568695
FGF10-AS1	6.08705	-1.4809	8.83e-05	chr5	44388732	44413989
LINC02185	10.0443	-1.47983	9.5e-09	chr16	14009276	14016018
RP11-531A24.7	3.04677	-1.47974	1.09e-08	chr8	73042910	73043346
LINC00865	138.213	-1.47816	1.46e-09	chr10	89829493	89840861
LINC01781	36.3255	-1.47672	0.000173101	chr1	80535755	80646788
RP11-448G15.1	3.73927	-1.47462	2.07e-06	chr4	10006482	10009725
LINC01783	11.0267	-1.47286	6.48e-05	chr1	16533891	16535652
RP11-404E16.1	29.2045	-1.47267	1.07e-10	chr1	151612038	151613363
SMC2-AS1	15.39	-1.47242	5.15e-08	chr9	104080024	104092474
HCFC1-AS1	3.54052	-1.47229	6.08e-09	chrX	153969325	153970087
RP11-195F19.9	46.0265	-1.47221	4.92e-12	chr9	34665665	34681298
MIR22HG	1046.04	-1.47193	1e-20	chr17	1711504	1716272
RP11-592N21.2	2.61289	-1.47063	3.83e-05	chr15	71342324	71348471
CTD-2201E9.4	1.3126	-1.46887	0.000232977	chr5	9363275	9422481
MAMDC2-AS1	33.0275	-1.46258	8.24e-12	chr9	70153134	70175888
RP11-14N7.2	26.9878	-1.46119	1.64e-10	chr1	144227030	144250288
RP11-672L10.2	21.4373	-1.46019	0.00039367	chr18	902766	906667
RP11-797H7.5	5.58674	-1.45902	3.16e-05	chr7	64888527	64890100
RP11-62F24.2	9.48759	-1.45854	1.44e-07	chr9	16726814	16727524
RP4-651E10.4	4.12633	-1.45486	0.000156888	chr1	86571181	86693203
RP11-403A3.3	2.81606	-1.45476	0.000174646	chr13	109988097	110057331
AC013264.2	8.58575	-1.45329	1.22e-06	chr2	197197991	197199273
LINC01423	1.68169	-1.45112	0.000808202	chr21	38326359	38346076
RP4-737E23.2	7.57351	-1.44871	2.28e-05	chr20	23187961	23190305
RP11-309L24.2	2.26168	-1.44861	0.000471597	chr7	128850162	128862626
RP11-351J23.2	26.6723	-1.44713	0.000122061	chr6	167666840	167679270
CTC-558O2.1	7.30356	-1.44513	3.72e-07	chr5	168706927	168710081
RASA3-IT1	2.11414	-1.44149	5.22e-05	chr13	114107569	114108820
LINC02006	12.1596	-1.4404	9.28e-05	chr3	153383550	153762526
RP11-109D9.4	2.08561	-1.43862	4.23e-05	chr9	69672749	69673713
RP11-359E10.1	31.7809	-1.43733	3.94e-06	chr11	19710934	19712619
XXbac-BPG13B8.10	6.6652	-1.43653	0.000145606	chr6	29497509	29510556
RP11-9G1.3	4.40579	-1.42083	0.000223219	chr4	133093860	133149113
RP11-834C11.6	16.3319	-1.41942	1.35e-06	chr12	54082118	54102693
AP000688.14	12.9145	-1.40972	4.92e-10	chr21	36069642	36126640
AC145124.2	28.0209	-1.40809	4.05e-08	chr8	12194467	12196280
RP11-154H23.4	4.54524	-1.40802	1.61e-07	chr3	71581721	71628558
NR2F1-AS1	252.247	-1.40643	1.41e-10	chr5	93409356	93581320
RP11-1336O20.2	6.54305	-1.40621	1.56e-08	chr4	150579089	150581545
RP5-1070G24.2	1.03668	-1.40502	0.000660139	chr7	151249325	151254390
RP11-404P21.3	5.24091	-1.405	0.000161212	chr14	96259411	96268624
RP11-134O21.1	8.60141	-1.40084	1.19e-06	chr8	2666079	2728451
RP11-867O8.5	7.56705	-1.39945	3.09e-06	chr11	65367438	65375299
RP5-826L7.1	1.90239	-1.39846	2.63e-05	chr6	163586583	163588165
AC007161.5	9.70111	-1.39709	2.92e-09	chr7	7738524	7742574
RP11-64C12.8	6.72723	-1.39645	8.57e-05	chr18	12288308	12291488
AC025165.8	22.2993	-1.39194	4.74e-07	chr12	57612118	57618065
RP11-705C15.5	1.57756	-1.39086	0.000797686	chr12	9642872	9657070
RP11-129J12.1	4.48162	-1.39075	9.87e-06	chr10	99527081	99528261
LINC00957	174.319	-1.39003	6.06e-18	chr7	44039049	44044296
GATM-AS1	6.43738	-1.38959	5.07e-08	chr15	45378700	45380123
LINC00483	516.372	-1.38753	3.75e-05	chr17	50761034	50767557
LINC01679	75.9601	-1.38746	1.77e-09	chr21	43358055	43362349
RP11-93B14.10	73.7318	-1.38542	9.09e-11	chr20	62651272	62652186
LINC01985	5.31668	-1.38494	8.63e-06	chr3	30518868	30527193
RP11-594N15.3	12.7843	-1.38452	3.03e-06	chr8	78605952	78609705
RP11-119D9.1	96.4296	-1.38179	3.58e-07	chr11	67886477	67894093
RP11-109I13.2	9.66242	-1.38011	0.000320637	chr10	18234168	18261194
RP11-51B23.3	8.50704	-1.38008	3.45e-07	chr11	12538083	12540967
WARS2-IT1	11.4507	-1.37801	2.3e-11	chr1	119047405	119063287
RP11-400N9.1	6.58059	-1.37426	2.46e-07	chr2	233351132	233353416
ATP1B3-AS1	18.3732	-1.37336	2.92e-11	chr3	141918252	141919021
RP11-13P5.1	3.66146	-1.37253	5.11e-05	chr6	159107791	159116053
RP11-96D1.6	28.1409	-1.37099	9.14e-08	chr16	68236845	68237667
CTD-2245F17.6	1.1878	-1.36577	0.000879924	chr19	53240675	53241913
CTD-2337A12.1	6.96281	-1.3656	6.63e-07	chr5	95962001	96631085
LINC02000	6.31937	-1.36417	0.000175632	chr3	134055250	134057648
RP4-781K5.6	5.9033	-1.36334	0.000775194	chr1	234669523	234696153
LINC02206	2.01199	-1.36082	6.76e-05	chr15	66931537	66956515
RP11-484N16.1	3.98135	-1.35939	7.29e-06	chr18	70335929	70337310
AC002511.2	6.94449	-1.35878	6.85e-05	chr19	35424062	35424652
ACTA2-AS1	291.901	-1.35321	1.41e-06	chr10	88932684	88939974
LINC01135	10.9117	-1.35011	3.75e-11	chr1	58785151	58899712
AC004540.4	25.2975	-1.34956	2.79e-06	chr7	26372332	26376701
RP11-21A7A.4	3.93391	-1.34456	4.42e-06	chr11	64081690	64087175
LINC00882	23.0767	-1.34417	1.39e-08	chr3	107109790	107240638
RP11-543C4.1	6.84366	-1.34382	9.07e-11	chr14	99604556	99625740
RP11-522B15.3	90.7332	-1.34356	1.58e-09	chr15	96354390	96395016
RP11-1000B6.3	27.5302	-1.34317	7.18e-12	chr15	32536047	32587613
AC026150.8	2.86847	-1.34103	0.000101529	chr15	30540093	30545969
RP11-620J15.3	94.079	-1.33948	2.97e-12	chr12	57931588	57936175
CTD-3064M3.3	84.9179	-1.33712	4.65e-09	chr8	141353403	141355365
MIR583HG	3.11642	-1.33462	4.55e-07	chr5	96050115	96215519
AC010226.4	46.9113	-1.33437	5.65e-21	chr5	115602244	115620278
B4GALT1-AS1	63.226	-1.3343	9.85e-17	chr9	33166948	33179983
RP11-439A17.4	2.23118	-1.33348	0.000583627	chr1	121118126	121146826
CCND2-AS1	14.037	-1.33341	3.29e-07	chr12	4248767	4275477
CTD-2515H24.2	4.21216	-1.33257	0.000253091	chr15	57553955	57555680
LINC00877	24.6095	-1.33015	5.89e-08	chr3	72035519	72100455
CTD-2033D15.3	24.0383	-1.32792	4.91e-06	chr15	39588357	39588882
RP11-367J11.3	20.6099	-1.3253	3.21e-11	chr4	7094571	7103329
ADIRF-AS1	201.856	-1.32285	1.93e-11	chr10	86965740	86971311
RP11-775D22.2	5.57124	-1.32261	2.13e-06	chr7	130141731	130142539
RP11-968O1.5	56.7753	-1.32187	5.64e-11	chr12	109111218	109125594
LOH12CR2	45.4774	-1.32111	5.19e-18	chr12	12355408	12357067
AL109761.5	4.74539	-1.31863	8.01e-06	chr21	17793488	17810845
KBTBD11-OT1	20.7249	-1.31711	2.51e-05	chr8	1971397	1976444
RP11-999E24.3	29.6572	-1.31368	1.4e-08	chr14	57993545	57994525
CTD-2350C19.2	5.75283	-1.30727	1.26e-06	chr17	28405240	28406796
LINC01088	51.8532	-1.30234	0.000123779	chr4	78971748	79308799
C9orf147	38.1843	-1.30182	4.76e-13	chr9	112451803	112487187
LINC02057	13.9744	-1.30099	0.000724471	chr5	61250561	61264929
RP11-284N8.3	275.244	-1.30045	1.41e-06	chr1	110653560	110657040
RP4-668J24.2	22.0843	-1.29998	4.91e-05	chr6	1383790	1385066
RNF217-AS1	15.0345	-1.29956	1.68e-06	chr6	124908246	124963027
LA16c-395F10.2	7.9068	-1.29834	8.68e-07	chr16	1580527	1610328
AC093159.1	4.12136	-1.29728	3.33e-05	chr2	62463127	62464070
RP4-735C1.4	10.2864	-1.29468	0.000116316	chr1	109725820	109775252
CYP1B1-AS1	56.0983	-1.29376	1.23e-08	chr2	38131105	38181851
RP11-452I5.2	234.798	-1.29266	3.4e-09	chr17	74747319	74748912
AC006942.4	16.3607	-1.28981	6.67e-11	chr19	49808933	49809738
RP13-580F15.2	64.622	-1.28879	1.52e-08	chr17	4481966	4486353
AC009133.15	1.58971	-1.28855	0.000447591	chr16	29806496	29807732
CTC-321K16.1	4.57363	-1.28781	0.000509437	chr5	135559577	135634874
RP11-481J13.1	7.46953	-1.28687	7.97e-05	chr2	55952158	56181652
CTD-2547H18.1	36.9642	-1.28232	0.000234187	chr11	76955417	76978619
DOCK9-AS2	34.1256	-1.28168	2.56e-12	chr13	99086723	99088625
CH17-408M7.1	5.67744	-1.28118	5.54e-05	chr1	146514471	146525289
RP11-90L1.8	63.2861	-1.2805	2.58e-08	chr13	110613082	110616353
OXCT1-AS1	16.6068	-1.27353	1.94e-07	chr5	41870030	41872236
RP11-477J21.6	5.63523	-1.27145	1.42e-07	chr9	121279863	121282730
RP1-159A19.4	9.76929	-1.27092	5.56e-07	chr1	27525805	27530561
RP11-350N15.6	3.52055	-1.27071	8.05e-05	chr8	38408048	38408742
RP1-232P20.1	13.7311	-1.26804	6.51e-08	chr6	5451683	5458033
AC007228.11	20.6444	-1.26768	6.36e-07	chr19	56545566	56567411
NDST1-AS1	2.53052	-1.25895	0.000349949	chr5	150475516	150485992
RP11-203J24.8	93.2504	-1.25703	1.14e-07	chr9	127937883	127940851
RP11-536C5.2	3.61094	-1.25462	0.000367647	chr1	160062488	160079821
LINC00641	586.943	-1.25209	1.77e-13	chr14	21200079	21206900
LINC01563	2.99333	-1.24951	0.000350537	chr17	21075556	21090613
RP11-774O3.3	209.011	-1.2461	1.6e-11	chr4	8355090	8358338
RP11-203F10.5	9.96371	-1.24496	3.46e-08	chr1	204277005	204277948
LINC01479	3.72691	-1.24379	0.000259086	chr12	67929235	67970017
HLX-AS1	2.93341	-1.24273	7.48e-05	chr1	220832763	220880140
PTPRD-AS1	12.3862	-1.24119	0.000231535	chr9	8858018	8861727
LINC01394	4.1266	-1.24087	2.42e-05	chr6	1321698	1324022
RP11-403B2.7	2.65038	-1.23912	0.000188632	chr15	20729747	20756183
AGAP1-IT1	28.5366	-1.23867	2.08e-06	chr2	235505751	235507566
CH507-513H4.5	1277.19	-1.22658	3.72e-05	chr21	8254592	8255514
AC018647.3	11.7733	-1.22657	2.37e-07	chr7	35716474	35734887
RHOXF1-AS1	100.004	-1.22507	0.000140786	chrX	120036236	120146855
RP11-85B7.2	19.2363	-1.22421	2.03e-05	chr17	9171068	9179118
CTD-2298J14.2	4.29519	-1.224	0.000116109	chr14	41587861	41604856
RAP2C-AS1	137.548	-1.2182	1.97e-14	chrX	132218507	132432811
CYB561D2	55.5092	-1.21796	2.98e-13	chr3	50350695	50368197
RP11-1090M7.1	8.38188	-1.21593	0.000158337	chr17	12760140	12790242
EPB41L4A-AS2	54.4373	-1.21506	2.31e-09	chr5	112419583	112420981
RP11-713P17.4	3.37089	-1.21205	4.33e-05	chr11	134035832	134037107
RP11-326I11.4	7.65967	-1.21142	2.13e-06	chr4	184506460	184537554
CTC-203F4.2	28.563	-1.21122	6.3e-12	chr5	135399280	135401296
CTC-526N19.1	66.923	-1.20858	2.25e-05	chr19	33906352	33908391
CTC-251D13.1	21.0301	-1.20551	1.65e-08	chr5	151509453	151512769
FAM212B-AS1	3.97533	-1.1993	2.15e-05	chr1	111739841	111747798
CTD-2144E22.5	4.8592	-1.1993	0.00037332	chr16	35021749	35024229
RP11-521L9.1	1.66807	-1.19789	0.000489865	chr16	68927547	68948261
ABHD11-AS1	234.866	-1.19726	3.53e-05	chr7	73735069	73736000
RP4-639F20.1	183.346	-1.19341	1.01e-09	chr1	94928028	94963270
CTD-2083E4.6	9.47567	-1.1902	3.61e-08	chr5	269858	271516
RP11-316O14.1	9.87744	-1.18886	2.81e-09	chr2	219497611	219498246
AC010136.2	5.15884	-1.18503	5.33e-05	chr2	217978707	217992615
RP11-1134I14.8	25.8445	-1.18462	4e-05	chr8	47190772	47193262
RP11-710E1.2	2.97004	-1.1806	0.00097139	chr4	87460807	87462280
RP11-400K9.3	12.4139	-1.179	0.000775494	chr8	53515170	53515905
RP11-440I14.2	13.0823	-1.17824	2.95e-05	chr4	174523701	174540344
MIR133A1HG	30.9171	-1.17754	5.49e-07	chr18	21825479	21831406
RP1-45I4.3	6.67268	-1.17583	2.8e-05	chr6	143039425	143042324
RP11-809C18.3	5.00856	-1.1751	0.000135853	chr10	628638	631255
PGM5P4-AS1	11.0183	-1.17177	0.000778399	chr2	113528647	113542690
RP1-292L20.3	13.1775	-1.1716	2.09e-11	chr14	70906657	70907111
RP11-11N7.4	3.60429	-1.17104	4.93e-05	chr1	244864738	244865272
RAB11B-AS1	168.434	-1.16866	1.09e-18	chr19	8374376	8390691
MIR193BHG	30.5753	-1.16656	1.07e-06	chr16	14302505	14326517
AC008269.2	2.34481	-1.1624	0.000284138	chr2	206866795	206868289
RP11-507K2.3	17.0548	-1.16176	3.62e-10	chr14	88551597	88552493
RP4-613B23.1	25.5001	-1.16153	1.8e-14	chr3	42601963	42654388
RP11-456K23.1	54.9099	-1.15982	3.27e-07	chr18	44676927	44679717
RP11-545I5.3	101.443	-1.15821	1.33e-13	chr6	145815298	145883661
LINC01695	6.87916	-1.15609	0.000180181	chr21	28116094	28228667
LINC01229	6.27757	-1.1533	3.75e-05	chr16	79770471	79801343
ST3GAL6-AS1	14.0783	-1.15282	1.07e-07	chr3	98714333	98732651
C1orf132	338.891	-1.15257	1.39e-08	chr1	207801518	207822703
RP11-665G4.1	6.04717	-1.14975	1.85e-07	chr4	15004942	15427914
RP11-333I13.1	25.364	-1.14864	2.92e-08	chr2	46777783	46780245
AC034243.1	13.6525	-1.14553	0.000201843	chr5	138744434	138753309
RP11-345P4.9	230.203	-1.14549	2.09e-26	chr1	1613758	1615795
RP11-6N17.3	23.4175	-1.14289	2.57e-14	chr17	47929682	47933106
RP11-635N19.1	53.1789	-1.14248	5.97e-15	chr18	63367328	63381629
INTS6L-AS1	2.72067	-1.13218	5.29e-05	chrX	135520083	135520674
MRVI1-AS1	11.5554	-1.12874	1.4e-06	chr11	10541236	10599932
RP11-770E5.1	4.33416	-1.12841	0.000143258	chr8	48551567	48698510
CCDC13-AS1	9.60325	-1.1266	2.36e-07	chr3	42732575	42745158
RP11-100L22.1	3.14852	-1.12258	0.000685806	chr8	92668888	92679594
AE000662.93	6.39707	-1.12249	0.000109419	chr14	22556311	22557062
AC103564.7	2.5475	-1.12126	0.000697731	chr2	131829801	131832031
RP11-817O13.9	9.67134	-1.1165	1.77e-08	chr15	75346744	75347161
RP11-489G11.3	5.27088	-1.11433	0.000781412	chr4	173467833	173470041
AC002451.3	17.5889	-1.11168	1.32e-05	chr7	95596682	95607144
RP11-266K4.13	3.61928	-1.11023	0.000409939	chr12	8205984	8207397
LINC00517	4.47482	-1.10677	0.000897632	chr14	37896060	37902124
NAPA-AS1	120.38	-1.1064	1.17e-14	chr19	47484282	47501597
RP11-779O18.1	1.52736	-1.10617	0.000916851	chr5	172758226	172762556
SLC25A21-AS1	46.7213	-1.10515	6.65e-06	chr14	37172026	37173793
AP001627.1	8.43087	-1.10402	4.75e-05	chr21	42672018	42743305
RP11-503P10.1	6.64642	-1.10394	6.54e-09	chr2	27053618	27054276
RP11-276H7.2	65.5003	-1.10109	1.15e-08	chr1	16155211	16157329
RP11-89B16.1	3.66979	-1.10004	0.000115892	chr4	53899871	53916835
MEIS1-AS2	7.37719	-1.09967	5.92e-06	chr2	66439095	66440330
AC090587.4	16.3916	-1.09707	5.83e-08	chr11	3854612	3855399
PCBP1-AS1	1012.15	-1.09635	1.42e-24	chr2	69962263	70087015
CTB-25B13.5	21.4708	-1.09564	3.93e-10	chr19	1440839	1441938
RP11-182J1.18	8.03217	-1.09504	9.02e-08	chr15	84597809	84633987
MAST4-AS1	24.1459	-1.09022	1.79e-08	chr5	67001618	67004154
CTD-2008P7.9	53.6412	-1.08951	0.000979791	chr17	28232590	28235281
LINC01013	16.8594	-1.08904	1.66e-05	chr6	132133978	132147058
RP4-625H18.2	21.3863	-1.08869	0.00028861	chr6	19802164	19804750
RP5-1021I20.1	56.88	-1.08839	3.92e-08	chr14	73787360	73803217
RP11-266L9.8	53.2926	-1.08251	1.09e-09	chr16	25106569	25107102
MIR99AHG	155.654	-1.08239	0.000146977	chr21	16181398	16610775
LINC01550	81.3338	-1.08045	5.09e-06	chr14	97925610	97978124
RP11-444D3.1	17.9261	-1.08036	3.33e-05	chr12	24213256	24562590
RP11-696D21.2	9.23757	-1.07989	3.78e-07	chr14	63298126	63299547
RP11-379F4.9	4.18378	-1.07383	1.19e-05	chr3	158801257	158801935
CTD-2012K14.8	14.9356	-1.07366	1.44e-06	chr16	67517950	67528675
AP001471.1	2.32959	-1.06912	0.000575758	chr21	46092453	46099692
ZNF790-AS1	41.9914	-1.06774	4.33e-06	chr19	36797550	36828111
AC100830.3	27.273	-1.06484	2.19e-05	chr15	64701248	64719602
CTB-36H16.2	103.305	-1.06418	5.39e-09	chr5	122832356	122834533
RP11-96C23.13	7.97006	-1.06318	0.000104462	chr10	86992406	87010203
MAGI2-AS3	730.11	-1.06299	2.24e-07	chr7	79452957	79471208
AC079305.10	13.3439	-1.06212	1.02e-09	chr2	177264359	177265515
RP11-367G18.1	14.7462	-1.06177	6.91e-05	chr6	113623535	113650074
LINC00881	5.68105	-1.06015	5.39e-05	chr3	157089881	157101135
RP11-15A1.3	24.066	-1.05995	2.09e-06	chr19	43891804	43901805
RP11-102N12.3	72.7451	-1.05879	1.69e-08	chr4	140756528	140757921
RP11-412D9.4	26.78	-1.05821	7.97e-08	chr12	106954029	106955497
ZSCAN16-AS1	253.667	-1.05687	1.03e-13	chr6	28121795	28137316
RP11-789C17.5	4.55534	-1.05546	0.000160957	chr18	8406761	8406953
RP11-881M11.2	11.8615	-1.05545	8.18e-08	chr11	60906789	60909742
AC139100.3	12.8918	-1.05541	1.33e-05	chr18	80183680	80202992
RP11-350G8.5	16.8359	-1.05484	7.55e-07	chr1	154402328	154406564
CTD-2373J6.1	4.46524	-1.05272	2.06e-05	chr5	90388468	90389363
RP11-736K20.5	42.6395	-1.04985	1.04e-06	chr11	86892214	86922104
AC073283.4	24.4186	-1.04952	2.85e-05	chr2	47192405	47344989
AC074286.1	124.558	-1.04478	9.51e-11	chr2	177283508	177392687
LINC01589	30.6083	-1.04345	0.000281891	chr22	45604432	45605647
RP11-69I8.3	34.2464	-1.04245	5.09e-07	chr6	131950946	132077393
TMEM5-AS1	6.44816	-1.04058	2.97e-06	chr12	63808845	63822156
RP11-522B15.4	3.14457	-1.03928	0.000904216	chr15	96393174	96401571
CTC-559E9.4	3.80408	-1.03811	1.64e-05	chr19	19761038	19821716
CTD-3035K23.7	16.4891	-1.03403	2.06e-06	chr17	62626437	62627590
TTC39A-AS1	40.7858	-1.03349	0.000128851	chr1	51329654	51331281
RP11-535M15.1	18.6872	-1.03295	0.000143706	chr9	96687056	96721121
RP11-386I14.4	26.352	-1.03234	2.45e-06	chr1	78004346	78004554
RP11-93B14.9	299.667	-1.02717	5.26e-07	chr20	62648961	62650767
CTD-2651B20.3	15.9548	-1.02697	0.000306593	chr15	45255124	45279251
RGMB-AS1	64.2299	-1.02273	2.07e-07	chr5	98769618	98773084
AC026202.3	20.131	-1.02036	7.89e-10	chr3	5156905	5187329
TRIM52-AS1	367.719	-1.01644	5.58e-17	chr5	181261212	181272307
CTB-109A12.1	21.6099	-1.01635	0.00057394	chr5	157362615	157460078
LINC01482	13.8688	-1.01464	8.22e-05	chr17	68628154	68679606
RP11-864I4.3	7.31386	-1.01405	4.51e-06	chr11	62537312	62542018
RP11-431K24.1	17.0608	-1.01345	6.36e-08	chr1	8026738	8122702
RP3-467K16.2	6.63226	-1.0122	0.000663396	chr1	15326680	15343876
TBX2-AS1	41.613	-1.01159	6.15e-07	chr17	61393456	61399606
RP11-400K9.4	221.243	-1.01106	0.000715042	chr8	53515171	53523931
RP11-677M14.3	80.2327	-1.00766	3.63e-08	chr11	124759129	124765936
WDFY3-AS2	97.9894	-1.00551	3.25e-10	chr4	84966732	85008743
RP11-307E17.8	28.9651	-1.00262	1.3e-05	chr9	94332476	94360948
KB-1958F4.1	5.60661	-1.00251	0.000913303	chr8	97144170	97144723
RP11-532F6.4	2.24547	-1.00157	0.000176977	chr6	711533	750729
STAM-AS1	16.7207	1.00186	9.02e-07	chr10	17641284	17643918
DCUN1D2-AS	10.2812	1.00189	6.28e-06	chr13	113468901	113476135
LINC01978	144.215	1.00281	0.000113936	chr17	79919357	79924004
AD000684.2	33.7657	1.00381	9.73e-10	chr19	35262846	35264804
RP11-488C13.6	8.73931	1.00449	1.15e-05	chr14	76774284	76781518
CTD-2371O3.3	48.849	1.0049	8.01e-10	chr11	9459556	9460702
MCF2L-AS1	186.836	1.00499	4.12e-05	chr13	112967484	112968638
RP11-426C22.8	8.09434	1.00614	0.000193314	chr16	29272220	29272772
Z83001.1	15.7433	1.00655	7.58e-05	chr11	31749819	31781960
RP3-467L1.6	28.6358	1.00659	2.49e-09	chr1	7776383	7776775
RP11-705O1.8	17.2606	1.00809	2.01e-08	chr18	268148	270278
LINC01355	299.984	1.00838	4.41e-09	chr1	23281309	23285518
YEATS2-AS1	58.3903	1.00901	1.18e-11	chr3	183807064	183810451
KB-1125A3.12	27.1666	1.0104	1.33e-07	chr22	23865248	23873277
IGBP1-AS1	9.46319	1.01051	2.91e-07	chrX	70163842	70165206
RP11-70L8.4	44.628	1.01086	9.02e-07	chr9	21858910	21861926
RP11-30L3.2	7.15775	1.01127	0.000445847	chr18	49205912	49208781
RP11-1055B8.9	23.5341	1.01152	5.65e-05	chr17	81345476	81345966
MIR181A2HG	22.4731	1.01159	1.13e-05	chr9	124658436	124698628
ASH1L-IT1	7.39622	1.01242	8.45e-05	chr1	155396010	155396978
RP11-440D17.4	32.557	1.01269	4.1e-05	chr2	95537969	95538469
RP11-757F18.5	99.8456	1.01269	3.73e-06	chr3	112133423	112135359
AC000120.7	29.3472	1.0138	3.21e-05	chr7	92200014	92206857
MYOSLID	16.2116	1.01504	0.000122963	chr2	207239811	207245887
ZDHHC20-IT1	13.5119	1.01613	9.73e-07	chr13	21376977	21377874
TMLHE-AS1	3.53499	1.01707	0.000470116	chrX	155466540	155494110
RP11-334C17.5	211.757	1.01733	2.13e-09	chr17	80200673	80205071
AC004837.5	14.8532	1.01745	2.26e-06	chr7	39700341	39703296
AC007285.7	7.42396	1.01752	9e-06	chr7	30069658	30075115
RP11-176D17.3	4.54761	1.01831	0.000195523	chr1	214344172	214357615
RP11-318C24.2	10.1115	1.01846	1.8e-05	chr1	175904762	175920513
RP11-529H2.2	4.09479	1.01862	0.000616842	chr4	87317170	87345210
RP4-563E14.1	32.0986	1.01892	4.96e-09	chr20	62928621	62929297
AC008746.12	35.6781	1.02032	3.48e-09	chr19	54438665	54439544
RP5-1157M23.2	17.9965	1.02037	1.83e-07	chr3	52239258	52241097
ATP11A-AS1	15.5122	1.02177	5.05e-05	chr13	112745449	112754731
RP11-303E16.2	433.76	1.02223	1.1e-09	chr16	81030770	81031485
RP5-1086K13.1	73.5633	1.02266	6.45e-07	chr1	116493016	116499212
AC107081.5	21.7154	1.02754	8.7e-10	chr2	61821881	61985081
RP11-122K13.7	7.12386	1.02906	0.000855847	chr10	133345754	133350726
RP11-386G11.10	13.9878	1.02974	5.12e-06	chr12	49131171	49147869
LINC00106	56.7666	1.02992	2.8e-08	chrX	1397025	1399398
TRMT2B-AS1	4.32367	1.03232	0.000236582	chrX	101043564	101094476
TXNDC12-AS1	4.97739	1.03447	9.86e-05	chr1	52050918	52052683
AC007879.2	14.7315	1.03466	0.000123385	chr2	207186717	207235883
RP11-77K12.3	7.18129	1.03815	8.66e-06	chr16	75458252	75460017
RP11-25C19.3	13.3311	1.03825	1.33e-05	chr10	112671812	112677819
LA16c-316G12.2	6.26944	1.03838	1.92e-05	chr16	1358900	1361405
RP11-473C18.3	4.04599	1.03905	0.000199018	chr15	43184079	43185141
RP11-16C1.2	25.9207	1.03925	1.83e-07	chr17	75370947	75373736
RP11-968A15.8	8.90892	1.0405	1.51e-06	chr12	54276631	54345083
PRC1-AS1	26.3592	1.04107	2.38e-08	chr15	90966369	90988624
RP11-197P3.5	36.6895	1.04241	4.57e-06	chr9	75009828	75016036
RP5-965G21.6	79.8142	1.04244	1.08e-06	chr20	25284915	25285588
RP11-43F13.3	38.0266	1.04249	0.000246474	chr5	987180	997308
RP11-465B22.8	363.974	1.04251	1.4e-06	chr1	1169357	1170343
CTC-575I10.1	5.43212	1.04258	0.000411872	chr5	73778039	73786491
LINC01775	7.20537	1.04359	0.000120991	chr19	2458937	2462185
LINC01424	7.15986	1.04385	5.63e-05	chr21	44802241	44804716
LINC01136	18.5024	1.04488	0.000175493	chr1	203298758	203305325
LINC00896	40.2893	1.04596	2.28e-05	chr22	20206332	20208537
RP11-426C22.5	35.1317	1.04635	4.04e-08	chr16	29116127	29217860
RP11-283G6.4	17.5195	1.04747	0.000286693	chr12	26211164	26335856
RP11-488L18.10	411.246	1.04795	1.1e-12	chr1	247187281	247188526
RP11-49O14.2	20.7883	1.04824	6.72e-07	chr9	94900429	94904754
LA16c-306A4.1	19.3186	1.04839	3.86e-08	chr16	883780	885090
RP11-631N16.4	50.7169	1.05002	2.46e-10	chr12	62603909	62604399
RP11-173B14.4	12.4792	1.05004	3.07e-06	chr13	75631271	75632135
RP1-111B22.3	7.5705	1.05166	2.2e-05	chr6	108030249	108030718
RP11-206L10.9	76.7321	1.05273	2.48e-12	chr1	779056	804875
RP11-20B24.5	7.89707	1.0539	1.08e-05	chr17	28926275	28944749
SAMD12-AS1	30.2275	1.05469	1.39e-06	chr8	118621001	118726067
VAC14-AS1	32.1646	1.05516	2.08e-10	chr16	70755060	70773251
RP4-550H1.4	7.93684	1.0555	0.000710719	chr20	36072678	36085260
RP11-29B2.6	6.82503	1.05602	0.000207399	chr13	102593338	102593873
RP11-363N22.3	42.6327	1.05715	1.91e-09	chr10	971146	988341
RP4-758J18.13	115.502	1.05726	4.57e-12	chr1	1409096	1410618
RP11-556O9.2	6.17688	1.05746	0.000528465	chr17	63117019	63130947
CTD-3105H18.7	4.64663	1.0577	0.000567628	chr19	12450935	12460705
RP11-474P2.4	4.18233	1.0586	0.000234985	chr12	46384233	46386991
RP11-231E4.5	10.9654	1.05875	2.54e-06	chr18	74504766	74505248
CTD-2574D22.4	186.863	1.05912	3.3e-23	chr16	29919634	29921905
CTA-384D8.33	5.00955	1.05915	0.000373584	chr22	50597152	50597599
RP1-29C18.9	17.5405	1.0598	0.000140974	chr22	49572264	49575426
RP11-336A10.2	11.3916	1.06011	1.7e-07	chr10	5712174	5744067
KB-1572G7.3	7.67161	1.06023	4.86e-05	chr22	23630618	23638941
CTD-2553C6.1	7.12621	1.06102	0.000125862	chr19	9995997	9997163
RP11-554E23.4	8.3172	1.06114	3.82e-06	chr12	102063355	102074820
RP11-54O7.17	79.1035	1.06181	2.54e-06	chr1	995966	998051
RP11-1094M14.5	33.417	1.06202	4.58e-05	chr17	35499690	35510270
CTA-384D8.35	54.651	1.06236	8.28e-05	chr22	50542305	50542906
POT1-AS1	40.0909	1.0624	7.6e-07	chr7	124929873	125145233
RP5-1057I20.5	9.14748	1.06398	4.17e-05	chr12	47788426	47788971
RP11-649A18.5	35.6459	1.06421	4.53e-08	chr17	75138416	75141350
RP11-359D14.2	8.65529	1.06431	3.23e-05	chr4	76756960	76758474
CTC-499B15.6	9.93457	1.06468	9.37e-06	chr19	11725961	11730783
RP11-1C8.6	13.2127	1.06634	3.15e-07	chr8	103383078	103383854
RP11-273B20.1	86.5199	1.06758	2.92e-11	chr12	7129508	7131198
LINC00884	135.676	1.0698	8.33e-08	chr3	194487140	194488545
RP11-304F15.3	46.2826	1.07013	6.54e-09	chr17	49845910	49848837
RP11-184M15.1	8.61929	1.07192	0.000880291	chr4	128567972	128570531
RP11-231L11.3	11.4255	1.07232	2.28e-06	chr3	140972744	140973255
RP11-131L23.1	36.7159	1.07246	3.94e-11	chr1	85276715	85399963
RP4-724E13.2	18.2943	1.07254	2.98e-06	chr7	50866747	51021052
AC002116.7	33.0566	1.07269	1.49e-09	chr19	36014508	36045972
RP11-276E15.4	3.31054	1.07339	0.000741986	chr9	112748902	112750456
OPA1-AS1	6.80131	1.07409	5.03e-06	chr3	193618599	193627332
RP11-17G12.3	4.20741	1.07421	0.000278974	chr11	47270666	47272075
LINC01301	39.7651	1.07539	3.65e-06	chr8	60402171	60413818
CTD-2292P10.4	35.6146	1.07563	5.89e-06	chr8	142702252	142726973
RP11-540O11.6	11.1411	1.07579	4.86e-06	chr15	40999274	41004865
AL450992.2	124.389	1.07588	0.000103397	chr1	151841877	151850385
RP11-728K20.2	9.8422	1.07597	2.15e-05	chr7	150000752	150005124
CTD-2619J13.19	39.2978	1.07755	2.75e-07	chr19	58440448	58445849
RP11-55K13.1	17.9234	1.07771	4.7e-09	chr16	81310731	81313423
RP11-424I19.2	7.40111	1.0799	1.92e-05	chr15	101169569	101170821
RP11-242D8.1	322.029	1.0805	2.03e-08	chr17	43148368	43170316
RP11-802E16.3	86.8464	1.08095	2.09e-11	chr11	68052093	68053694
RP11-243J16.7	16.9536	1.08192	2.53e-06	chr20	31686216	31716825
RP11-715J22.3	14.7301	1.08194	1.27e-07	chr16	2452581	2452977
CTB-111H14.1	6.65401	1.08248	0.000255798	chr7	106372251	106732449
HAGLROS	44.5673	1.08328	6.94e-05	chr2	176178166	176179009
PRKCA-AS1	20.0597	1.08352	5.77e-06	chr17	66398069	66416854
RP11-44F14.2	127.776	1.08387	0.000223212	chr16	53378456	53384745
RP5-1184F4.7	6.62036	1.08457	0.000823844	chr20	32509959	32520285
RP11-284H18.1	4.30007	1.08636	0.000945253	chr8	139911238	139916620
RP11-44F14.8	151.112	1.08684	6.6e-05	chr16	53386944	53389085
RP11-946P6.6	9.81806	1.08696	1.34e-06	chr12	110032245	110032803
AC006548.28	32.6964	1.08809	0.00072918	chr22	16950086	17034417
CTD-2313J17.6	10.6338	1.089	5.41e-07	chr15	92808451	92809057
RP11-4C20.3	23.5077	1.08956	1.56e-06	chr10	127929376	127934517
RP11-158M2.5	11.1148	1.08962	7.5e-06	chr15	85754941	85756237
RP11-567M16.1	17.8896	1.09031	4.41e-05	chr18	79578063	79589010
RP11-135J2.3	5.80337	1.09103	2.75e-05	chr1	219222248	219225497
CTD-2517M22.17	12.6398	1.09138	8.21e-07	chr8	144512567	144513672
RP11-261C10.5	8.37497	1.0921	2.25e-05	chr1	243135898	243140588
RP1-197B17.5	29.2834	1.09339	5.35e-09	chr12	47699401	47699917
RP11-867G23.13	6.88187	1.0934	0.000157737	chr11	66312853	66319237
RP11-94I2.4	7.12205	1.09474	0.000379514	chr1	148021850	148025931
RP11-747H7.3	433.82	1.09602	2.29e-08	chr14	91752856	91759798
RP11-677I18.3	17.1108	1.09628	1.72e-08	chr11	106096547	106101975
EIF1AX-AS1	7.03456	1.09661	1.88e-05	chrX	20139968	20140444
RP4-680D5.2	14.0271	1.09719	1.15e-06	chr1	15586136	15603626
CTB-193M12.3	9.45409	1.0982	3.08e-05	chr16	15683290	15684570
RP11-103C16.2	21.1241	1.09859	2e-06	chr6	128027886	128085248
RP11-253E3.3	337.141	1.09876	5.11e-12	chr12	3041437	3044950
CTB-35F21.1	5.33967	1.1	0.000915296	chr5	139684645	139745010
RP1-68D18.4	39.7839	1.10024	0.000172852	chr11	35210343	35214985
CTD-2199O4.6	9.48297	1.10041	2.19e-05	chr5	10203600	10204040
RP11-93H24.3	57.4911	1.10076	2.3e-09	chr13	52651305	52652279
RP11-649A18.4	52.2464	1.1012	4.66e-09	chr17	75145261	75146546
RP11-568J23.5	19.5092	1.10134	7.96e-10	chr16	85784382	85787617
RP11-118E18.4	10.9785	1.10155	2.68e-06	chr17	57600856	57608412
RP4-533D7.5	5.74784	1.1023	0.000668026	chr1	46134531	46139081
LINC00618	5.43716	1.10259	0.000400541	chr14	96943579	96945394
AC010976.2	83.2687	1.10439	3.66e-14	chr2	127463850	127505808
RP11-981G7.6	69.2489	1.105	1.43e-05	chr8	10486807	10489666
RP11-458F8.4	732.223	1.10533	2.93e-12	chr7	66902857	66906297
FLJ22447	36.8504	1.10553	3.62e-05	chr14	61570540	61654713
RP11-133N21.10	9.2943	1.11364	1.48e-06	chr12	49576840	49577505
AC159540.1	26.6676	1.11408	6.19e-06	chr2	97285798	97401099
AC069363.1	17.8231	1.11486	0.000204477	chr17	233464	350148
RP11-478C1.7	3.41271	1.1153	0.000813493	chr4	2295584	2319089
RP11-22C11.2	143.166	1.11645	2.14e-09	chr8	94637285	94639467
RP4-616B8.6	3.29841	1.11712	0.000547178	chr20	38962472	38962993
RP11-272L14.2	17.8271	1.11879	5.02e-05	chr13	106506046	106506713
RP11-390B4.3	3.07511	1.11935	0.000489917	chr10	17695709	17700232
RP11-540O11.8	5.69799	1.1195	5.56e-05	chr15	41016990	41018843
RP11-234K24.3	49.4561	1.12013	6.63e-07	chr20	36150413	36155733
TFAP2A-AS1	55.6034	1.12059	8.16e-06	chr6	10412318	10416169
CTB-102L5.8	7.96922	1.12208	1.11e-06	chr19	38199836	38200934
SLC12A9-AS1	36.6717	1.12251	5.11e-09	chr7	100837314	100852614
KB-1254G8.1	8.9981	1.12394	0.000266218	chr8	102854455	102856075
CTB-31O20.8	6.76838	1.12499	1.52e-05	chr19	1860250	1862019
RP1-102E24.8	69.868	1.12573	2.44e-09	chr12	6393905	6396148
RP11-106D4.2	33.4874	1.12585	4.11e-09	chr16	87470370	87474370
STEAP2-AS1	8.27511	1.12862	0.000236163	chr7	89882353	90211635
RP11-540O11.7	7.2842	1.12933	5.67e-06	chr15	41011597	41013300
RP1-79C4.4	36.2927	1.12947	9.94e-05	chr1	170667381	170669425
PPP1R26-AS1	124.121	1.13018	6.35e-12	chr9	135462719	135472249
RP4-534N18.2	16.6661	1.13073	8.39e-08	chr1	31933020	31933975
CTD-2024F21.1	3.457	1.1308	0.000780173	chr12	47768529	47769648
RP11-164P12.3	11.3749	1.13095	1.68e-06	chr4	151674483	151677893
CTB-13F3.1	47.9191	1.13176	1.8e-08	chr7	107942116	107942740
CTC-550B14.6	11.0365	1.13264	6.7e-06	chr19	55027593	55053928
RP11-1149M10.2	8.74979	1.13351	5.37e-05	chr8	81154330	81164599
RP11-73M7.6	38.105	1.13351	1.59e-06	chr1	31644049	31659776
RP1-267L14.6	12.7246	1.13385	9.95e-10	chr12	112018804	112019430
CTD-2373N4.5	6.82453	1.13414	2.09e-05	chr8	30596914	30597532
AP000487.6	18.6026	1.13432	3.49e-08	chr11	70354667	70361982
RP11-49I11.4	40.0033	1.13461	5.68e-09	chr18	36189824	36190272
KB-208E9.1	11.9731	1.13485	0.000249301	chr22	23580880	23583859
RP11-354M20.3	11.092	1.13502	1.25e-05	chr10	118017487	118045810
RP11-165F24.5	4.96929	1.13524	0.000430879	chr9	487774	495610
RP11-361H10.3	7.73532	1.13552	1.21e-05	chr14	76235817	76263474
RP11-285F7.2	257.946	1.13606	5.33e-12	chr1	225840883	225846522
RP11-290F24.6	42.0989	1.13628	1.86e-08	chr11	6201901	6203253
AC002550.5	5.39231	1.13657	0.000116039	chr16	19706351	19715383
RP11-843B15.4	16.0496	1.13736	1.88e-07	chr12	32109076	32109602
RP11-573N10.1	7.32413	1.13738	0.000127156	chr13	98233650	98234700
RP11-326L2.1	7.2032	1.13811	0.000286938	chr8	17703988	17706187
FOXP4-AS1	173.542	1.13948	4.84e-06	chr6	41523895	41546243
RP11-546J1.1	16.1771	1.14226	1.13e-07	chr2	157877683	157878565
TTC3-AS1	8.27488	1.1433	1.39e-06	chr21	37187612	37193926
RP11-245C17.2	14.9964	1.14346	6.44e-06	chr15	84685884	84686946
CTC-260E6.6	91.2426	1.14396	1.76e-05	chr19	20125377	20150548
MELTF-AS1	120.182	1.14489	6.32e-12	chr3	197002906	197004744
LINC02068	52.398	1.14717	2.67e-05	chr3	172560901	172595607
RP11-178F10.1	3.147	1.14811	0.000803242	chr18	24435364	24439638
RP11-435O5.7	16.86	1.14841	1.85e-06	chr9	95406990	95407662
RP11-568J23.6	4.36078	1.15092	3.96e-05	chr16	85792415	85792933
RP11-92F20.1	5.00931	1.15143	1.24e-05	chr2	224467803	224474500
LINC00665	1431.7	1.15238	0.000205828	chr19	36319716	36331718
C1orf147	24.5698	1.15435	1.65e-09	chr1	206491116	206497728
RP11-260M2.1	47.1024	1.15533	1.48e-12	chr12	3041437	3044950
LINC00189	11.4908	1.15641	0.00024098	chr21	29193494	29288205
CTC-548K16.6	18.6855	1.15703	9.85e-09	chr19	14458401	14459366
RP11-474P2.5	6.22546	1.15782	9.82e-05	chr12	46239106	46239473
RP11-128N14.5	9.42299	1.15957	6.24e-06	chr13	97435946	97436168
CH507-154B10.2	6.17959	1.15969	0.00026985	chr21	6986450	6997699
RP11-99E15.2	6.87976	1.16017	3.47e-05	chr14	76710658	76761388
LINC02043	8.54637	1.16286	1.19e-05	chr3	186810880	186825521
MMP25-AS1	485.229	1.16374	3.01e-12	chr16	3052125	3059370
RP11-725P16.2	6.54416	1.16375	5.63e-05	chr2	132345616	132347297
RP11-817I4.2	51.3335	1.1644	3.55e-11	chr12	32352349	32354144
RP11-3K16.2	49.7421	1.16636	7.35e-05	chr3	169613510	169623951
RP11-351M8.1	7.87787	1.1672	0.00014825	chr15	80896207	80909760
RP11-557J10.4	3.93235	1.16808	0.000110167	chr4	145642336	145650624
RP11-493L12.5	12.665	1.16838	7.66e-05	chr12	47353754	47369935
RP11-352G9.1	5.6848	1.16895	0.000166782	chr3	195913078	195913683
RP11-432I5.2	9.51927	1.16987	3.53e-05	chr16	71623708	71626816
RP11-429J17.7	51.5356	1.17011	1.45e-07	chr8	143758153	143771822
RP11-710F7.3	8.96559	1.17068	7.94e-06	chr4	106003317	106022478
RP11-715F3.2	29.7309	1.17234	2.34e-11	chr18	2561172	2562220
RP11-261P9.4	20.1223	1.17252	2.35e-07	chr20	58710795	58711633
RP4-564F22.7	8.32214	1.1726	4.07e-05	chr20	38418483	38419202
RP3-431P23.5	55.6493	1.17321	1.65e-07	chr6	167795530	167798248
RP11-540A21.2	36.7449	1.17432	6.48e-08	chr11	9754770	9759533
LINC02014	45.1659	1.17459	1.16e-06	chr3	130088866	130094304
CASC11	16.7517	1.17656	0.000121543	chr8	127730194	127733967
PLCXD2-AS1	2.77636	1.1766	0.000769316	chr3	111676266	111677433
RP11-544I20.2	17.4083	1.17676	3.52e-08	chr14	64329431	64336569
AC017002.2	6.58485	1.17726	1.12e-05	chr2	111491943	111494811
RP5-943J3.2	23.4054	1.17773	6.52e-09	chr1	89820174	89820868
RP11-521B24.5	54.6325	1.17852	4.35e-12	chr14	105467793	105470617
LGALS8-AS1	8.38034	1.17875	3.98e-06	chr1	236523069	236524508
LINC00565	11.9916	1.17972	3.84e-05	chr13	113926514	113928991
RP11-359M6.1	4.88122	1.18238	0.000302961	chr12	79540203	79546554
RP11-1080G15.1	4.58589	1.1838	0.000492412	chr8	19084992	19259469
RP11-16K12.1	16.9657	1.1841	0.000132222	chr15	78978889	78985926
CTA-797E19.1	4.82308	1.18425	6.93e-05	chr11	70319928	70321415
TM4SF1-AS1	34.6087	1.18485	6.38e-05	chr3	149377778	149386583
RP11-443B7.1	73.5247	1.18598	1.28e-08	chr1	234957342	234963999
RP4-569M23.5	40.6003	1.18759	6.96e-10	chr20	47318502	47320754
RP11-438L19.1	29.6871	1.1894	3.63e-10	chr2	183214319	183215400
RP1-167A14.2	21.9864	1.18977	9.63e-10	chr6	166969626	166999065
AC016735.1	62.7956	1.19103	6.29e-06	chr2	42912211	43011326
RP11-114F10.3	6.57898	1.19384	9.68e-05	chr12	106103163	106106165
RP11-143J12.3	29.3097	1.19438	1.66e-10	chr18	9112404	9115877
RP4-669H2.1	45.3171	1.1946	9.45e-05	chr20	53397661	53412910
LINC01585	5.0785	1.19468	0.00027477	chr15	90660234	90664954
AC002128.5	28.4317	1.19588	2.68e-09	chr19	35251440	35253639
DKFZP434K028	32.0386	1.19624	2.17e-06	chr11	61754029	61757664
AC004906.3	8.20908	1.19691	0.000189159	chr7	2861186	2956934
MNX1-AS1	136.8	1.19735	3.36e-07	chr7	157010857	157016424
CTD-2284J15.1	76.2924	1.1976	3.41e-08	chr8	86333274	86343314
RP11-496H1.2	16.5078	1.19931	1.2e-09	chr3	197645669	197646017
RP13-991F5.2	10.3909	1.19969	5.18e-08	chr17	82476597	82477924
GK-IT1	21.5409	1.20063	6.18e-06	chrX	30671635	30672166
LA16c-395F10.1	2.18172	1.20276	0.000785133	chr16	1625628	1626160
XXbac-BPG252P9.9	19.1248	1.20305	6.75e-13	chr6	30723105	30723877
RP11-218F10.3	33.6651	1.20333	3.5e-10	chr4	163529771	163530697
RP11-61L19.1	17.6885	1.20374	5.91e-08	chr18	9506242	9509726
AP001610.5	14.9749	1.20404	2.24e-05	chr21	41441056	41445708
AC104113.3	3.23442	1.20534	9.28e-05	chr5	60796128	60900216
RP11-638I2.9	30.0639	1.20658	1.81e-05	chr14	100339832	100340554
RP11-9E17.1	258.588	1.20662	1.27e-09	chr18	26542971	26545791
AC091153.4	4.92787	1.20738	1.86e-05	chr17	4675379	4696831
AC009005.2	122.337	1.20771	4.9e-07	chr19	567221	571736
RP11-320N21.2	7.09461	1.20814	2.98e-05	chr8	95071732	95087924
AP000593.7	8.38689	1.20851	0.000176477	chr11	72302139	72302965
CTA-363E6.6	84.3971	1.20968	3.36e-07	chr16	19476916	19487899
GAS8-AS1	9.5825	1.20996	2.19e-06	chr16	90028908	90029901
RP11-261P13.6	5.86242	1.21121	7.94e-06	chr13	20768876	20769375
RP11-550A5.2	16.6542	1.21145	1.54e-07	chr8	125348196	125351416
RP11-11N9.4	88.9962	1.21272	9.91e-05	chr8	32996178	33044855
CTC-563A5.2	3.44155	1.21447	0.000159486	chr5	179963615	179964419
HRAT92	67.112	1.21447	4.2e-06	chr7	520391	525232
RP11-13J8.1	24.655	1.21458	7.45e-07	chr2	201101382	201103136
RP1-80N2.3	74.5375	1.2155	1.18e-10	chr6	6680309	6683633
SPATA13	10.0502	1.21678	3.51e-05	chr13	23979626	24035027
TBL1XR1-AS1	5.92094	1.21746	1.62e-05	chr3	177044861	177047923
LINC00412	3.34724	1.21835	0.000566584	chr13	27236282	27237257
RP11-129M16.4	146.108	1.21862	9.34e-09	chr10	117267116	117268668
RP11-405F3.5	4.71938	1.22139	0.000329155	chr16	57622034	57631647
RP11-817I4.1	88.0861	1.22149	1.08e-14	chr12	32339368	32340724
RP5-1092A3.4	92.635	1.22723	3.49e-11	chr1	28239509	28241453
CTD-2256P15.1	7.1035	1.22781	6.83e-05	chr5	10248325	10249915
MNX1-AS2	18.3391	1.22823	4.1e-08	chr7	157006307	157007118
RP11-773H22.4	16.0056	1.23095	1.57e-08	chr18	12984694	12991173
LINC01337	3.06386	1.23116	0.000566067	chr5	80608621	80622524
CTD-2196E14.5	14.0645	1.23177	2.83e-05	chr16	23687049	23687689
RP11-875O11.3	30.4063	1.23245	2.71e-05	chr8	23071377	23074488
RP11-541P9.3	4.22237	1.23435	0.000504269	chr5	163012265	163437293
AC006272.2	4.49392	1.23533	0.000112751	chr19	51839771	51840945
CTC-450M9.1	20.8626	1.23567	1.12e-08	chr19	38108500	38109533
LINC00337	22.6	1.23601	4.53e-06	chr1	6236240	6239442
RP11-413M3.4	16.102	1.23664	2.96e-07	chr9	136542881	136543835
LA16c-390E6.4	35.9324	1.23881	2.71e-10	chr16	1451760	1452653
ST7-AS2	9.9785	1.24113	9.15e-06	chr7	117112292	117145592
RP11-403P17.2	5.11262	1.24147	0.00010676	chr16	66579983	66580716
RP11-338L22.2	8.3128	1.24149	2.19e-06	chr17	29863402	29866092
ABALON	120.902	1.243	7.16e-09	chr20	31721507	31723409
RP11-158M2.2	7.0827	1.24366	1.8e-06	chr15	85726115	85727227
RP11-699C17.1	5.71825	1.24369	3.43e-05	chr18	50256036	50256461
RP11-5G9.5	7.24255	1.24375	1e-05	chr13	43877715	43878163
CTD-2201I18.1	57.4435	1.24503	4.8e-06	chr5	80066349	80083654
RP11-66B24.7	19.7874	1.24519	0.000260109	chr15	100849831	100865457
AC073130.1	5.96448	1.246	0.000142997	chr7	116275606	116286664
RP11-152N13.16	93.9809	1.24679	2.53e-16	chr10	73124573	73125405
RP11-443B7.3	5.48329	1.24814	7.71e-05	chr1	234979647	234980804
RP11-982M15.8	11.3943	1.25087	4.81e-06	chr14	104661120	104665558
RP11-316M1.3	6.53885	1.25089	3.75e-07	chr1	150973123	150975534
CTD-3037G24.4	3.38785	1.25139	0.000496129	chr16	12556353	12557694
RP11-383I23.2	10.7741	1.25181	6.86e-07	chr3	99802699	99806058
CTD-2008P7.10	3.99727	1.2525	0.000372737	chr17	28219285	28220005
RP11-34F20.7	16.752	1.25346	3.11e-09	chr13	50125816	50128463
RP11-456D7.1	14.1547	1.25357	2.57e-06	chr17	48185938	48204529
AC006460.2	11.8743	1.25369	1.54e-06	chr2	190676944	190690372
WASIR2	18.8379	1.25416	6.18e-06	chr16	22916	25112
RP11-357H14.17	796.386	1.25541	7.32e-05	chr17	48635923	48647023
RP11-295I5.4	7.18018	1.25583	0.000358851	chr12	25225103	25225665
AC079354.3	5.58779	1.2567	0.000342566	chr2	202113626	202117058
GATA2-AS1	159.531	1.25811	1.72e-05	chr3	128489203	128503207
RP11-322D14.2	11.8091	1.2592	3.47e-07	chr16	57052505	57058497
LINC01152	27.5901	1.26029	0.000838133	chr17	72030654	72041297
RP11-65J3.14	5.86536	1.2604	1.78e-05	chr9	129480605	129482538
RP11-484K9.4	4.23767	1.26041	0.000137477	chr3	112990447	112991153
RP11-640I15.1	7.98908	1.26084	7.69e-08	chr17	15651590	15654489
LEF1-AS1	18.836	1.26112	1.82e-08	chr4	108167525	108176430
RP11-314A20.2	14.6715	1.26113	6.33e-07	chr17	4704230	4705529
RP11-304L19.3	310.924	1.26305	9.31e-08	chr16	2094830	2097026
CTB-186H2.3	11.8855	1.26443	0.000414383	chr17	35985585	35990270
RP11-535C21.3	4.76977	1.26689	7.53e-06	chr9	97986551	97987656
RP11-152H18.4	7.31186	1.26793	1.71e-07	chr11	8679089	8680913
RP11-1000B6.2	2.77125	1.26924	0.000982634	chr15	32656084	32669092
RP4-669L17.10	33.5716	1.26943	3.71e-05	chr1	476531	497259
LINC01348	91.2569	1.26958	4.62e-05	chr1	235065474	235069818
RP11-65J21.4	3.41746	1.27062	0.000613713	chr16	14408039	14418872
RP11-283C24.1	4.99693	1.27172	0.000189729	chr17	20788071	20789584
RP11-700F16.3	2.81867	1.27267	0.000464162	chr11	134178824	134186166
LA16c-329F2.2	8.73589	1.27491	2.94e-08	chr16	1707252	1707973
KCNQ1OT1	2439.98	1.27586	3.54e-09	chr11	2608328	2699998
RP11-46A10.2	4.51949	1.27688	0.000647562	chr1	180906651	180909166
MIR181A1HG	6.32374	1.27933	4.84e-05	chr1	198808003	198937429
LINC01572	57.303	1.28004	9.22e-15	chr16	72283301	72665009
RP11-324E6.10	10.1498	1.28046	1.08e-06	chr12	122634130	122634673
RP11-454K7.3	4.48022	1.281	5.6e-05	chr14	45369215	45370839
RP11-804A23.2	2.21676	1.28161	0.000302202	chr11	60835996	60842965
CTD-3051D23.4	26.4279	1.28218	2.43e-08	chr14	104857792	104858836
RP11-17E2.2	5.03953	1.28242	8.5e-05	chr4	21949015	22330330
CTD-2105E13.15	12.4208	1.28248	1.55e-06	chr19	55377579	55378125
RP11-415J8.7	5.90721	1.28402	7.19e-06	chr1	33261212	33261680
RP11-43F13.4	17.1601	1.28409	0.000551335	chr5	1005039	1006623
LINC00659	77.8846	1.28511	0.000140768	chr20	62774121	62776856
AC062028.1	6.92788	1.28539	3.08e-05	chr2	11105317	11132176
RP11-167P22.3	3.75349	1.28601	0.000384446	chr10	72501746	72502956
SNHG4	182.328	1.28708	9.81e-15	chr5	139273752	139283184
PCBP3-OT1	10.245	1.2881	0.000166993	chr21	45643725	45942454
RP11-47I22.2	24.7176	1.28859	2.43e-07	chr14	61556320	61570653
RP11-452H21.1	6.73109	1.28944	2.01e-05	chr11	78324758	78444049
RP13-890H12.2	51.3541	1.29106	3.37e-07	chr17	45168800	45171485
RP11-243J18.2	3.4097	1.2913	6.92e-05	chr1	155710098	155710563
RP11-63A1.1	2.5912	1.29182	0.000777023	chr17	46916770	46923034
RP5-967N21.11	60.5698	1.29434	1.24e-11	chr20	6000418	6000941
KB-1440D3.13	4.86062	1.29707	6.7e-05	chr22	21661934	21662363
RP11-806L2.2	8.41133	1.29826	1.92e-06	chr18	650229	652843
LINC01447	4.87959	1.29836	0.000977093	chr7	47621939	47629893
CATIP-AS2	14.1853	1.29962	1.58e-06	chr2	218326241	218357966
RP11-761I4.5	2.6512	1.3006	0.000895799	chr15	81335577	81336119
RP11-456H18.2	6.19305	1.30094	0.000364	chr6	12007670	12008856
RP11-326C3.13	6.06135	1.30277	0.000522531	chr11	325703	326294
RP5-858B6.3	8.32766	1.30319	3.26e-06	chr1	230874846	230879015
RP11-462L8.1	17.5458	1.30418	9.85e-06	chr10	32958845	33082102
RP11-42O4.2	12.9726	1.30454	1.18e-08	chr20	35174355	35174919
RP11-626G11.5	12.9502	1.30464	1.35e-09	chr16	19062862	19067691
RP11-445P17.8	4.60731	1.30748	0.000203145	chr10	5266033	5271236
RP1-102G20.5	19.4139	1.30784	1.61e-08	chr1	174934947	174954261
RP11-661A12.12	6.34062	1.30799	1.18e-05	chr8	143632071	143633756
RP11-44N12.5	8.34842	1.31042	5.38e-05	chr8	98943595	98944098
AC012370.3	6.93177	1.31124	0.000727865	chr2	65442156	65455681
RP11-556E13.1	10.9135	1.31163	4.46e-06	chr10	52556983	52755409
RP1-5O6.4	2.27125	1.3124	0.000907018	chr22	38387918	38388857
RP11-331F9.3	6.49885	1.31334	7.43e-06	chr9	35642514	35643517
RP11-284F21.10	1128.28	1.31364	1.54e-06	chr1	156641666	156644887
RP11-624L4.1	57.1284	1.31368	3.01e-06	chr15	38885470	39273883
RP4-550H1.7	6.19852	1.31377	7.53e-05	chr20	36064243	36064563
RP11-128N14.4	6.42034	1.31456	1.27e-05	chr13	97437268	97437630
HPN-AS1	12.702	1.31763	1.79e-05	chr19	35072801	35106271
RP11-467D18.2	8.58818	1.31932	9.37e-09	chr1	29223933	29224816
LINC01433	6.17245	1.31997	1.33e-05	chr20	4193090	4195953
LINC01094	133.898	1.32005	3.49e-09	chr4	78645994	78684501
BX470102.3	85.9415	1.32124	1.22e-08	chr1	153533603	153535115
RP11-307C19.1	5.60264	1.32176	0.000964327	chr15	77525540	77534110
DDX11-AS1	46.572	1.32392	1.94e-12	chr12	31020763	31073847
RP5-965G21.3	107.325	1.32395	3.46e-13	chr20	25229150	25231933
AP002954.4	13.9033	1.32423	6.37e-05	chr11	118704607	118750263
RP11-392O1.4	7.14536	1.32449	6.83e-05	chr17	43544785	43610338
RP11-697N18.4	15.8815	1.32862	2.34e-10	chr8	47527397	47528148
RP11-33I11.2	17.1999	1.33138	1.62e-07	chr8	60808735	60809606
LINC01342	38.2355	1.33157	8.91e-09	chr1	1137017	1144054
LINC00346	288.6	1.3351	1.59e-09	chr13	110863987	110870308
DEPDC1-AS1	6.0713	1.33592	1.7e-05	chr1	68496676	68538627
RP1-71H24.1	6.23247	1.33711	1.21e-05	chr12	112907628	113017751
LINC01397	4.62145	1.33876	0.00041469	chr1	110082688	110109719
LINC00954	82.6265	1.34169	2.3e-06	chr2	19868854	19885047
RP11-297C4.1	8.84316	1.34216	0.000433085	chr16	30498766	30499554
CTC-268N12.3	6.40523	1.34216	1.06e-05	chr17	37034668	37043252
RP11-28H5.2	6.42979	1.34263	2.18e-06	chr15	80693216	80693707
RP1-86C11.7	35.6651	1.34339	1.2e-06	chr6	27122657	27123221
RP11-333J10.3	23.2749	1.34381	7.36e-10	chr17	36998598	37000034
RP5-836N17.4	12.5764	1.34435	7.87e-08	chr20	32116171	32116629
CTB-113D17.1	72.4064	1.34482	1.01e-05	chr7	28979967	29013367
RP3-449M8.9	5.71611	1.34674	3.46e-06	chr14	74471930	74472360
ZNF252P-AS1	39.5023	1.34807	4.13e-14	chr8	145002811	145006046
RP11-54O7.11	3.37804	1.34854	7e-05	chr1	1011997	1013193
AC104088.1	21.1359	1.35017	3.99e-05	chr2	172315287	172323737
RP5-1056H1.2	133.823	1.35087	2.78e-10	chr20	6065966	6067897
U47924.29	5.53836	1.35193	1.03e-05	chr12	6964949	6965382
LINC02003	6.15723	1.35296	0.000178004	chr17	72342811	72355136
CTB-50L17.5	4.43545	1.3532	1.25e-05	chr19	4429689	4430934
RP11-356O9.1	4.30585	1.35569	0.000563853	chr14	37564047	37579125
KB-1205A7.2	4.05016	1.35674	1.88e-05	chr8	98603253	98606340
HNF1A-AS1	1447.55	1.3569	2.27e-08	chr12	120969838	120972292
RP11-589N15.2	84.7247	1.35805	2.39e-12	chr8	11846154	11846391
AC005522.7	7.80017	1.35982	3.91e-06	chr7	76972679	76976961
KB-1991G8.1	7.56335	1.36032	0.000136731	chr8	100337595	100350707
RP11-685N10.1	25.3752	1.36072	2.65e-07	chr9	129480605	129482538
RP11-100E13.1	3.64872	1.36387	0.000948599	chr1	224611404	224616220
RP11-1197K16.2	2.25864	1.36749	0.000195552	chr17	82978525	82981508
RP11-473M20.9	85.3523	1.37164	3.21e-08	chr16	3076911	3087100
RP11-627G18.2	12.5938	1.37247	4.32e-07	chr18	22175465	22176662
RP11-66D17.3	3.17253	1.37369	0.000873083	chr1	156687695	156691997
RP11-473O4.4	11.6081	1.37479	1.17e-07	chr8	129890465	129901758
ISM1-AS1	3.77552	1.37486	0.000152942	chr20	13237420	13239687
RP11-523H20.3	33.138	1.37501	2.32e-11	chr2	74501717	74502365
RP11-713M15.2	171.624	1.37727	1.73e-05	chr8	120812219	120813359
RP11-288L9.4	18.0939	1.37747	7.21e-07	chr1	27669468	27670276
LINC01876	57.6699	1.37928	5.77e-06	chr2	156020535	156254931
CTD-2313J17.1	9.33825	1.38029	1.97e-08	chr15	92805770	92808567
RP5-901A4.1	28.9146	1.38089	1.49e-11	chr11	68024809	68030461
CSE1L-AS1	5.176	1.38258	0.000117361	chr20	49040463	49046056
CTD-2384B11.2	3.9166	1.38273	3.13e-05	chr5	76691439	76716215
RP3-333H23.8	5.23925	1.38458	0.000783193	chr22	39292988	39295563
RP5-1158E12.3	37.074	1.38571	3.96e-09	chrX	45848074	45851490
CTC-137K3.1	2.63263	1.38637	0.000146083	chr8	132826179	132826903
RP11-103B5.4	29.8024	1.38689	1.79e-08	chr12	117002463	117003152
LMO7-AS1	29.7192	1.38714	2.56e-08	chr13	75604700	75635994
RP11-473O4.3	20.6301	1.38883	5.77e-10	chr8	129939856	129949394
RP11-108L7.4	12.2321	1.38938	1.1e-07	chr10	100980507	100985614
LINC01484	16.0193	1.38952	4.07e-06	chr5	173707599	173746209
RP11-322E11.2	6.97999	1.39199	0.000125876	chr18	35403996	35406528
CTA-363E6.1	13.1938	1.39476	0.000225479	chr16	19315164	19316526
RP11-1275H24.2	19.8573	1.39513	6.5e-12	chr7	5425770	5426401
CFAP44-AS1	4.02887	1.39548	3.69e-05	chr3	113403998	113433992
RP11-20G13.3	7.51053	1.39714	8.57e-05	chr15	99395179	99396593
MAL2	34.7815	1.39754	4.19e-09	chr8	119208371	119245673
LINC01730	26.4287	1.3996	5.14e-08	chr20	3808494	3812434
RP11-480A16.1	107.272	1.39961	2.57e-17	chr3	195949188	195952695
RP11-480C16.1	5.50114	1.39983	0.000459775	chr2	113432600	113436042
LINC01012	54.4465	1.40036	6.11e-10	chr6	27694035	27710222
RP11-57A1.1	17.2808	1.40125	3.42e-08	chr17	72425939	72428852
AC017002.1	15.7702	1.40143	5.96e-09	chr2	111491273	111510990
LINC00514	19.2043	1.40449	1.13e-06	chr16	2989054	2994509
RP4-621N11.2	5.10591	1.40774	8.6e-06	chr20	37095785	37097178
RP5-1047A19.4	2.99576	1.41174	5.32e-05	chr8	144992914	144994837
AC073333.8	22.9612	1.41376	2.05e-14	chr7	16695871	16719898
RP11-135A1.2	19.8422	1.41395	3.87e-06	chr3	194130616	194131201
AC007078.4	6.32843	1.4145	4.79e-06	chr7	76500982	76515456
RP11-640A1.3	4.32299	1.41626	0.000176431	chr18	62372894	62378130
SHANK2-AS1	15.1718	1.41947	4.52e-07	chr11	70631094	70635490
RP11-527F13.1	6.78123	1.42026	7.61e-07	chr6	126177193	126202239
RP11-627K11.6	11.6431	1.42327	1.76e-09	chr12	31280422	31280895
PLCH1-AS1	5.96996	1.42337	5.88e-05	chr3	155449184	155457753
GS1-279B7.1	5.74567	1.42339	7.34e-06	chr1	185321157	185333068
CTD-2340D6.2	1.73749	1.42538	0.000919294	chr8	99091738	99094060
ANKRD10-IT1	361.022	1.4263	1.78e-22	chr13	110894639	110899172
SIRPG-AS1	12.3082	1.42819	2.2e-05	chr20	1633508	1648473
AC004158.3	16.1562	1.42843	6.05e-09	chr16	72429353	72533892
CTD-2017F17.2	84.4822	1.42925	3.88e-08	chr15	64950916	64951435
RP5-1061H20.4	49.726	1.42937	3.8e-16	chr1	229258281	229271003
CTB-58E17.9	8.83227	1.43065	5.69e-08	chr17	38715328	38720272
AC002310.7	6.79454	1.43315	8.3e-07	chr16	30572255	30583860
RP11-67K19.3	6.05434	1.4339	0.000344797	chr9	116568449	116586328
CTD-2530H12.2	3.01891	1.43527	0.000137987	chr11	75775904	75776929
CTC-268N12.2	9.59046	1.43686	6.04e-09	chr17	37045462	37052775
AC073043.1	13.3592	1.43734	8.97e-07	chr2	199878500	199909158
RP13-726E6.1	7.95115	1.43849	2.55e-05	chr11	3469319	3531328
AC008937.3	3.04233	1.43896	8.02e-05	chr5	56900041	56910714
LINC01968	7.76178	1.44202	2.12e-05	chr3	194708421	194782168
DLEU2	450.642	1.44591	1.8e-19	chr13	50026695	50082041
CTD-2553L13.4	2.92382	1.44615	9.12e-05	chr19	34638122	34640689
RP11-469A15.2	4.0713	1.44699	0.000664773	chr1	200411800	200475513
RP5-1074L1.4	216.576	1.44823	8.54e-19	chr1	110370154	110373003
RP11-875O11.2	5.99676	1.45123	8.27e-07	chr8	23068229	23083619
CTD-3193O13.12	16.9764	1.45176	1.16e-11	chr19	7898804	7903542
RP11-260E18.1	10.1561	1.45231	2.79e-06	chr5	16615926	16629969
AC006042.6	69.9897	1.45316	5.48e-13	chr7	8114025	8116561
LINC01597	81.5482	1.4537	2.77e-06	chr20	30278906	30286537
RP11-435D7.3	1.73459	1.45413	0.000645825	chr1	35739389	35743576
DGCR10	3.31234	1.45708	0.000865032	chr22	19022624	19023550
AC114763.1	7.02734	1.46099	1.42e-07	chr2	138470656	138473932
RP1-69D17.4	6.35252	1.46232	9.11e-08	chr6	129526626	129552587
RP11-797A18.6	59.6264	1.46325	2.99e-12	chr15	77067654	77068325
SHANK2-AS2	4.56501	1.46385	2.68e-05	chr11	70646165	70647562
RP11-248G5.9	14.8118	1.46537	1.37e-09	chr13	52128891	52132723
CTD-2527I21.15	63.7262	1.46546	8.52e-06	chr19	35105969	35107318
LINC00920	136.91	1.46654	4.05e-09	chr16	66408524	66410900
SATB2-AS1	20.4457	1.46845	6.47e-07	chr2	199468098	199472758
RP11-259N19.1	67.0031	1.4688	6.59e-14	chr2	74832655	74833987
LINC02015	12.7069	1.46973	2.39e-05	chr3	177816865	177899224
RP11-383G6.3	10.0772	1.46998	9.99e-11	chr3	142465315	142472337
RP11-37N22.1	4.05993	1.47218	0.000118592	chr8	124192671	124247398
RP11-474P2.6	20.5437	1.47245	4.95e-13	chr12	46388856	46392126
FLJ12825	23.6771	1.47267	4.86e-07	chr12	54058254	54122234
RP11-626G11.1	23.4305	1.47298	3.55e-09	chr16	19065991	19066694
RP11-4C20.4	25.2423	1.47335	4.45e-09	chr10	127934698	127936167
RP5-991G20.6	2.27095	1.47487	0.000222103	chr16	72772673	72773272
CTD-2616J11.2	4.87267	1.47577	0.000192019	chr19	51415906	51417425
RP1-102K2.6	5.15055	1.47654	3.87e-05	chr22	30239194	30240538
RP11-806L2.5	2.26099	1.47678	0.000431471	chr18	653985	657259
RP11-674P19.2	4.39211	1.4769	5.61e-05	chr18	69212277	69214350
LINC01141	3.98184	1.47839	0.000345964	chr1	20359801	20428794
KB-1458E12.1	3.2726	1.4793	0.000110624	chr8	98371355	98388247
RP4-697K14.15	3.85497	1.48048	6.51e-05	chr20	63543411	63543738
RP4-598P13.1	8.4358	1.48124	1.71e-06	chr1	66665864	66677027
RP11-702H23.4	8.87005	1.48176	1.19e-07	chr11	74397653	74485742
CASC8	114.414	1.48183	1.76e-07	chr8	127289676	127482139
LINC01814	139.34	1.48275	3.88e-14	chr2	8559833	8583792
RP11-449P15.2	430.895	1.48426	1.64e-16	chr7	879790	886547
AC011997.1	11.5656	1.48489	5.24e-06	chr2	197693106	197774823
LINC00624	69.5305	1.4855	1.04e-15	chr1	147382192	147517875
CTD-2589H19.6	67.9819	1.48672	7.3e-10	chr5	675826	676616
RP1-239B22.5	387.256	1.48691	3.18e-11	chr11	17380649	17383531
CTD-2527I21.7	3.78674	1.48735	1.97e-05	chr19	34998233	35000170
RP5-1125A11.4	8.99412	1.48737	1.66e-09	chr20	34014969	34017749
AC005481.5	19.973	1.4884	1.32e-05	chr7	157614023	157618765
UBE2Q1-AS1	9.17246	1.48893	2.69e-09	chr1	154553609	154555028
RP3-412A9.17	38.5387	1.49154	1.86e-09	chr22	31051630	31068327
E2F3-IT1	3.15135	1.49209	7.26e-05	chr6	20437821	20440178
AC006277.2	25.3075	1.49246	7.06e-07	chr19	2915146	2926807
LINC00677	3.56066	1.49282	2.28e-05	chr14	103120849	103122909
AP001628.6	11.8438	1.49357	2.79e-08	chr21	42831040	42836477
RP11-175D17.3	7.17315	1.49364	2.85e-07	chr9	124770123	124772927
CTA-212A2.3	24.433	1.49372	8.21e-06	chr22	36071000	36085573
RP11-122M14.1	11.0731	1.49432	3.34e-06	chr1	211681764	211687459
RP11-318K15.2	19.1916	1.49438	1.67e-10	chr8	55893595	55895739
RP11-49K24.4	2.66458	1.4947	0.000275978	chr18	47077361	47091280
RP11-435O5.4	10.0135	1.49515	1.66e-06	chr9	95514045	95514520
CTA-228A9.3	114.416	1.49585	4.53e-16	chr22	38090127	38091559
LINC01120	7.75349	1.49655	0.000608218	chr2	131402901	131408228
RP11-611O2.1	8.79021	1.49666	1.75e-07	chr12	68828118	68828553
RP11-736N17.10	29.7299	1.49847	3.73e-05	chr14	103208100	103208876
AC112721.1	6.9107	1.49973	2.07e-05	chr2	237421420	237425276
RP11-180O5.2	7.37384	1.50148	0.000107477	chr1	70359562	70360437
LINC01191	3.89107	1.50159	2.4e-05	chr2	113979569	114007310
AC026471.6	25.5593	1.50182	4.7e-07	chr16	31410384	31517230
RP11-98F14.11	3.13935	1.50257	0.000112209	chr13	113165002	113165183
FAM95C	57.0079	1.50321	1.33e-05	chr9	38540567	38545372
GLIS3-AS1	11.2852	1.50693	0.000199256	chr9	3898646	3901248
LINC02100	9.21832	1.50747	1.49e-07	chr5	18704433	18746173
RP11-473O4.5	14.9017	1.50757	3.61e-11	chr8	129832301	129844504
RP11-44F21.3	5.24101	1.50827	0.000484851	chr4	74955974	74970362
CTD-2616J11.3	8.51194	1.50975	7.59e-07	chr19	51414298	51414965
AP000695.4	57.1697	1.50977	4.17e-09	chr21	36445731	36532408
CTC-448F2.4	9.31038	1.51006	4.19e-06	chr19	30028741	30029916
AC000067.1	1.87767	1.51028	0.000309783	chr22	19667023	19667555
RP3-337H4.9	37.4324	1.51157	2.99e-12	chr6	43519180	43519724
CTD-2510F5.4	172.287	1.51207	6.43e-18	chr17	59202677	59203829
RP11-323P17.2	9.13401	1.51315	4.94e-06	chr10	120819307	120824994
RP11-22L13.1	54.4716	1.51539	3.98e-06	chr1	3306636	3310096
RP11-229P13.15	2.72678	1.51582	0.000569038	chr9	137052662	137053375
RP11-108K3.1	18.5607	1.51712	1.93e-06	chr15	51037488	51293912
LINC01483	3.93415	1.51872	0.000279734	chr17	69593987	69903000
LINC01630	22.0274	1.51937	0.000759085	chr18	51392042	51562469
RP11-326N17.2	3.20246	1.52239	0.000439811	chr15	38851306	38853432
LINC00870	19.6677	1.52636	1.36e-07	chr3	72151257	72174339
RP3-460G2.2	21.5043	1.52678	0.000185948	chr6	140845958	140852924
RHPN1-AS1	85.8957	1.52841	5.53e-12	chr8	143366623	143368635
RP11-392E22.11	3.57637	1.52872	0.000594653	chr9	38542479	38568422
NAALADL2-AS2	4.12042	1.5316	0.000429437	chr3	175235092	175271096
RP11-102M11.2	6.89625	1.53355	4.33e-06	chr3	136752630	136755780
RP11-196H14.4	3.36299	1.53412	4.4e-05	chr12	64108763	64120489
AC010148.1	23.9936	1.53662	6.92e-10	chr2	234820936	235052497
RP11-401F2.4	2.76669	1.53712	0.000174769	chr17	67224303	67225541
FAM225A	18.6389	1.53769	1.86e-10	chr9	113112896	113119846
RP11-91A18.4	2.97857	1.53798	4.94e-06	chr1	52033391	52044279
RP11-192H23.7	13.9872	1.53895	9.73e-14	chr17	28633247	28635950
CTC-344H19.4	4.94372	1.53905	2.67e-06	chr19	46027654	46030161
C10orf91	70.7756	1.53971	1.8e-06	chr10	132445189	132448306
RP11-36I17.2	6.19993	1.5406	5.16e-07	chr16	53628256	53628816
RP4-604K5.3	11.2301	1.54063	8.63e-08	chr1	86932199	86934891
LINC02156	4.79574	1.54204	9.71e-05	chr12	47415008	47420179
RP11-388C12.5	6.80788	1.54297	3.73e-08	chr17	82729164	82734143
RP11-219B4.3	8.36131	1.54315	5.71e-09	chr8	85177522	85178150
LINC00494	99.1065	1.54372	1.63e-05	chr20	48359911	48370638
RP11-190C22.8	3.85944	1.54596	6.31e-06	chr3	119497678	119498181
RP11-199F11.2	63.7045	1.54795	1.35e-21	chr17	7685260	7686371
RP11-277B15.3	24.8864	1.54987	8.88e-16	chr1	167219831	167220512
STPG3-AS1	12.6236	1.55015	1.03e-07	chr9	137250219	137253497
RP4-724E16.2	97.2909	1.55207	2.6e-17	chr20	53552770	53575863
RP11-542B15.1	8.96452	1.55453	4.47e-06	chr12	67520082	67567126
RP4-785G19.5	17.3571	1.55587	1.01e-10	chr20	34234840	34281173
RP1-207H1.3	4.16439	1.5559	0.000159479	chr6	38923029	38953099
AC013275.2	44.4609	1.55741	0.000767968	chr2	119476448	119487346
RP5-1011O1.2	32.1328	1.55904	9.42e-08	chr1	192517639	192567217
RP11-431N15.2	3.94964	1.56226	4.31e-05	chrX	56618391	56624458
RP11-304F15.7	4.22228	1.56374	1.78e-06	chr17	49834239	49836454
PVT1	963.049	1.56577	3.47e-18	chr8	127794533	128101253
PSD2-AS1	1.38202	1.56712	0.000964017	chr5	139741347	139746223
DGCR9	18.8185	1.56728	5.24e-06	chr22	19017834	19020248
RP1-292B18.4	2.59256	1.56954	0.000146888	chr6	151088103	151228447
AC010524.2	63.3881	1.56978	2.09e-05	chr19	49368705	49388081
RP11-723O4.9	37.8781	1.57009	9.83e-07	chr3	128859716	128860526
TCL6	47.2116	1.57062	0.000114279	chr14	95652097	95671847
AC129492.6	42.6234	1.57066	9.69e-07	chr17	8024482	8087850
RP11-401O9.3	3.65411	1.57279	0.000294509	chr17	10320392	10341458
CTD-2331H12.7	18.0732	1.57289	2.82e-10	chr19	52923382	52924075
LINC01293	10.6877	1.57493	8.1e-05	chr2	74940258	74942670
AL591893.1	12.8044	1.57572	9.25e-07	chr1	151994531	152042774
RP11-20I20.4	42.3539	1.5766	3.6e-11	chr4	1167778	1168174
RNF219-AS1	10.693	1.58019	1.3e-08	chr13	78054855	78617325
PRR7-AS1	60.2821	1.58031	5.6e-17	chr5	177437889	177447944
RP11-133K1.11	7.0809	1.5813	3.41e-07	chr15	40226386	40227069
RP11-363L24.3	3.84851	1.5859	1.24e-06	chr8	31171123	31177167
RP11-314B1.2	20.282	1.58691	0.000295716	chr2	225698514	225703654
RP11-466F5.10	3.05758	1.58756	6.91e-05	chr1	165706556	165707284
RP11-469J4.3	6.33947	1.58824	1.21e-06	chr3	170410512	170418615
LURAP1L-AS1	9.02698	1.59008	1.86e-07	chr9	12699999	12814389
AL163953.2	16.6802	1.59018	3.86e-05	chr14	53599832	53614026
RP11-351C21.2	16.5919	1.59101	1.34e-12	chr12	42361267	42361703
LINC01494	2.81251	1.59137	0.000560049	chr2	218900815	218930637
RP11-73M7.1	63.7502	1.59169	1.48e-11	chr1	31571585	31575573
LINC01558	68.2587	1.5934	2.89e-08	chr6	167784539	167796859
RP11-180P8.3	3.88278	1.59605	0.000107818	chr17	62966817	62968549
RP11-43A14.1	4.39766	1.59723	9.11e-06	chr8	725188	725877
XXbac-BPG55C20.7	4.83653	1.5973	0.000455468	chr6	57961438	57973690
LINC01285	14.7487	1.59738	1.94e-07	chrX	118839556	118882014
LINC00452	3.81576	1.59799	0.000764164	chr13	113895103	113921317
RP11-96D1.7	2.74386	1.59923	7.05e-06	chr16	68256162	68260443
RP11-510N19.5	146.184	1.59941	1.04e-11	chr1	202011370	202015657
CTC-453G23.5	10.4067	1.60048	1.54e-10	chr19	48118432	48127706
RP11-802D6.1	7.5425	1.60056	9.78e-08	chr17	29369717	29390777
RP11-332J15.3	2.10669	1.60185	0.000426604	chr5	6765891	6771953
RP11-443B20.1	86.7985	1.60248	8.82e-26	chr2	24825610	24826717
RP11-26J3.1	5.67726	1.60618	1.99e-05	chr8	79769372	79871737
SMCR2	1.72145	1.60744	0.000343457	chr17	17674026	17677688
RP11-752L20.5	3.89135	1.60813	0.000566163	chr4	147567606	147594587
AC073957.15	2.01651	1.60931	0.000157636	chr7	1029025	1043891
C1QTNF1-AS1	14.6095	1.61064	6.02e-06	chr17	79019209	79027655
AC079354.5	3.61451	1.61114	4.6e-05	chr2	202178660	202179391
RP11-626H12.3	13.6588	1.6121	3.5e-05	chr11	70056230	70065371
RP4-607I7.1	18.8379	1.61257	1.45e-06	chr11	35132655	35138032
LINC00862	10.3459	1.61298	1.58e-07	chr1	200342544	200373792
RP11-883A18.3	4.61618	1.6145	0.000474395	chr18	10594590	10604798
CTD-3195I5.4	6.44957	1.61534	1.98e-07	chr17	3729361	3730493
LINC02204	7.06601	1.62377	1.79e-06	chr15	70570958	70586606
RP11-14D22.1	3.60138	1.62654	3.87e-05	chr3	64445231	64454832
RP11-436D10.3	2.73312	1.62868	0.000100744	chr10	62793562	62805887
RP11-2E11.6	13.9232	1.63043	2.21e-13	chr7	130495794	130498427
AC007966.1	10.3817	1.63072	4.37e-05	chr2	185719874	185738721
LINC01389	39.9142	1.63236	5.59e-13	chr1	47380796	47437317
RP11-626G11.4	19.6984	1.63437	1.43e-09	chr16	19086856	19098110
RP11-278I4.2	2.16489	1.63522	0.000846899	chr8	119062942	119068782
RP5-1063M23.2	8.79145	1.63542	8.51e-05	chr12	3318718	3325343
RP11-29H23.4	3.49328	1.636	8.41e-07	chr1	155609776	155610380
CTD-2349P21.11	6.34459	1.63881	4.79e-08	chr17	30834325	30863028
RP4-798A10.7	17.5983	1.64036	2.46e-08	chr1	16514645	16515754
RP5-1184F4.5	40.5526	1.64261	2.54e-15	chr20	32449755	32453607
LIPC-AS1	2.89164	1.64324	9.16e-05	chr15	58434901	58498735
RP5-908M14.5	16.1971	1.64513	1.85e-05	chr20	62427827	62431344
RP3-522D1.1	44.5435	1.64625	7.34e-09	chr1	112850028	112877871
RP11-278L15.2	8.39024	1.64747	1.27e-06	chr3	149384179	149385800
RP11-290F24.3	2.24789	1.64831	0.000283854	chr11	6108135	6185576
RP11-112J3.16	39.4615	1.64852	1.49e-20	chr9	35772163	35780598
RP11-142E9.1	125.085	1.64869	3.66e-21	chr13	33846190	33850825
RP11-94H18.1	3.11239	1.64935	0.000162628	chr8	29815004	29828504
RP11-297C4.3	7.91596	1.6515	1.33e-06	chr16	30480588	30481346
RP11-805I24.1	5.8429	1.65376	0.000148488	chr16	86081409	86089526
RP11-428C19.4	4.01928	1.65501	3.82e-06	chr11	19196775	19281426
CYMP-AS1	13.9365	1.65525	0.000651466	chr1	110487680	110490258
RP11-700H6.2	1.76456	1.65598	0.000122488	chr17	50944114	50948750
LINC01270	60.8147	1.65599	5.56e-10	chr20	50292720	50314919
RP11-161M6.6	16.242	1.65736	4.89e-14	chr16	968375	969012
RP11-36N20.1	4.96628	1.65737	2.24e-07	chr1	246108626	246113866
RP11-538D16.2	5.35521	1.65776	0.000586803	chr1	182062677	182069253
CCAT1	518.175	1.65792	2.2e-07	chr8	127207382	127219268
RP11-514F3.5	2.10329	1.66012	0.000372912	chr11	36386521	36388250
MIR17HG	99.8962	1.66113	7.47e-14	chr13	91347820	91354575
RP11-496I9.1	125.642	1.66449	2.12e-11	chr11	557595	560106
RP11-343B18.2	2.29232	1.66529	8.84e-05	chr15	88797413	88798734
RP11-111M22.5	3.49371	1.66614	2.46e-06	chr11	76392196	76392905
RP11-57A19.2	23.6349	1.66748	1.08e-06	chr16	28284885	28292064
LA16c-312E8.2	2.80565	1.66808	2.12e-05	chr16	1408834	1412248
RP11-360L9.7	2.16669	1.66927	5.95e-05	chr8	41540381	41545044
ALG9-IT1	1.94944	1.67217	0.000102654	chr11	111817214	111829212
RP11-321F6.2	2.46925	1.6751	8.12e-05	chr15	66740445	66741151
LINC01010	17.8945	1.67528	2.92e-07	chr6	134437716	134504020
RP11-240L7.4	3.01924	1.67851	6.36e-05	chr9	96246462	96250393
LINC01836	51.9353	1.68147	8.71e-11	chr19	782796	785080
RP11-66H6.4	8.18276	1.68379	6.25e-10	chr16	11056556	11057034
RP11-796E10.1	18.5462	1.68502	9.87e-07	chr2	173811076	173811392
RP11-254F7.4	8.0358	1.68814	2.31e-09	chr2	10120734	10121065
RP11-108K3.2	9.30853	1.68927	1.79e-05	chr15	51315841	51321996
PSORS1C3	92.8399	1.69262	8.15e-08	chr6	31173735	31186317
RP11-84A19.4	18.5254	1.69324	2.95e-14	chr1	31851913	31921841
RP11-241G9.3	2.41803	1.69332	6.56e-05	chr5	69477480	69485612
RP11-149I2.4	2.12957	1.6977	0.000365449	chr9	21995482	21996013
LINC00299	28.7737	1.69986	2.89e-13	chr2	8007771	8328419
RP11-1C8.5	21.0358	1.70054	9.99e-07	chr8	103464389	103468985
RP11-274H24.1	13.2432	1.70574	0.000262255	chr6	4491807	4495769
VPS9D1-AS1	697.618	1.706	4.13e-14	chr16	89711856	89718165
HELLPAR	318.089	1.70619	3.07e-16	chr12	102197585	102402596
RP11-570L15.1	1.88215	1.70641	0.000281469	chr2	143518867	143598002
LACTB2-AS1	71.6213	1.70656	3.93e-20	chr8	70608577	70663278
RP11-702B10.2	2.60591	1.70663	0.00078191	chr11	128180427	128183554
RP11-932O9.10	23.762	1.7089	9.42e-14	chr15	30648797	30649529
RP11-496D24.2	12.9821	1.70951	9.51e-05	chr4	24659856	24671568
LINC01747	5.50611	1.70955	6.8e-07	chr20	22683662	22685344
NRIR	21.9601	1.71023	5.12e-09	chr2	6828554	6840464
MIR3945HG	31.0878	1.71031	8.1e-09	chr4	184843296	184855652
GS1-204I12.4	4.11343	1.71075	0.000392875	chr1	185655002	185657168
LUCAT1	61.3075	1.71188	1.19e-08	chr5	91302986	91314402
CTB-120L21.1	1.687	1.7155	0.000108046	chr5	157104788	157114900
XXbac-BPG308K3.5	7.33799	1.71719	3.29e-06	chr6	28837869	28839006
RP11-355N15.3	2.46671	1.72006	0.000932671	chr15	58454327	58454982
GS1-293C5.1	6.48902	1.72027	1.71e-07	chr7	95416108	95416462
CTD-2340D6.1	3.50821	1.72032	1.12e-06	chr8	99119352	99120581
RP11-560I19.1	2.03763	1.72213	0.000235235	chr7	122216347	122218437
RP11-429B14.1	1.962	1.72535	3.98e-05	chr15	89518523	89591956
RP11-284F21.9	294.888	1.72808	1.47e-08	chr1	156637783	156641004
RP11-346C4.3	7.97571	1.72856	0.000102301	chr13	107870383	107873372
RP11-73M11.3	6.12897	1.72945	7.02e-09	chr13	112811566	112812158
CCAT2	4.66408	1.73	8.1e-05	chr8	127400399	127402150
RP11-354E23.5	9.53305	1.73309	1.74e-08	chr10	72766560	72767052
AC004009.3	26.4778	1.73514	0.000109625	chr7	27361843	27409938
CTD-2620I22.3	11.2725	1.73769	8.01e-06	chr19	53007512	53013180
RP11-968A15.2	32.2805	1.73823	1.51e-16	chr12	54262615	54279063
DIAPH3-AS2	1.2511	1.73828	0.000308898	chr13	60144698	60153505
CTC-379B2.4	3.22784	1.74038	2.7e-05	chr19	32666298	32673210
RP11-296I10.3	2.00166	1.74077	0.000934089	chr16	70158957	70173448
AP001065.15	163.788	1.74082	7.76e-07	chr21	44485577	44490288
RP1-86D1.5	5.00746	1.74093	2.93e-07	chr6	128500527	128501176
AC104984.4	1.11058	1.74706	0.000493555	chr17	30059339	30065677
RP11-379K22.3	29.0991	1.74729	3.42e-05	chr15	80580029	80580566
AC024560.2	10.958	1.74774	1.43e-05	chr3	197608407	197770997
LINC01675	3.24367	1.74954	2.55e-05	chr1	166475772	166490039
FSIP2-AS1	8.61715	1.7519	4.49e-07	chr2	185788020	185800151
LVCAT1	32.7871	1.75317	0.000656532	chr4	44017062	44022061
LINC00837	7.19577	1.75329	0.000267619	chr10	28789311	28796050
LINC00114	21.568	1.75719	0.000172952	chr21	38739021	38768974
LINC-ROR	1.54769	1.75924	0.000809696	chr18	57054559	57072119
CTC-453G23.4	2.33624	1.76151	1.45e-05	chr19	48145908	48147413
TSPEAR-AS1	100.512	1.76177	1.4e-08	chr21	44506044	44516575
RP1-292B18.3	3.23877	1.76364	1.37e-06	chr6	151054897	151056057
AC004231.2	9.36699	1.76412	0.000226845	chr17	40850733	40963941
RP11-370A5.1	20.1645	1.7676	3.71e-08	chr18	22784365	22907721
RP11-1M18.1	5.43365	1.76821	1.47e-05	chrX	6667865	6721544
CTA-315H11.2	65.8601	1.76963	5.42e-08	chr7	73609262	73611502
CTD-2587H19.2	12.442	1.77013	6.14e-06	chr19	54434183	54434665
WASHC5-AS1	11.6058	1.77121	3.93e-14	chr8	125040684	125044989
IGF2BP2-AS1	41.728	1.77178	3.12e-12	chr3	185713252	185729787
PCAT1	32.7959	1.77357	2.58e-14	chr8	127013154	127021014
RP11-575F12.2	57.4059	1.77792	2.99e-07	chr12	127145072	127146532
RP4-568F9.3	1.52525	1.7831	9.15e-05	chr20	18313765	18315111
AC020956.3	9.5455	1.78329	0.000477482	chr19	41833686	41835950
RP11-417L19.6	32.6407	1.7863	3.04e-21	chr12	131934642	131934928
MIR3681HG	10.0446	1.78674	2.98e-05	chr2	12007116	12131584
RP11-352D13.6	9.98382	1.78684	8.65e-06	chr15	69282963	69298758
RP11-8P13.5	31.2068	1.78781	1.66e-13	chr12	32820142	32820567
CTD-3128G10.7	163.556	1.78831	3.66e-09	chr19	6716386	6717742
AL162151.4	1.05899	1.79007	0.000647706	chr14	99158416	99159669
RP11-25K21.6	1.89396	1.79208	0.000671925	chr1	161513176	161605099
MUC19	26.072	1.79254	5.32e-05	chr12	40393394	40570755
RP4-564F22.5	29.3749	1.79402	3.87e-13	chr20	38406011	38416797
RP5-965G21.5	3.02282	1.7944	2.33e-05	chr20	25251008	25251304
RP11-168K11.2	7.82479	1.79537	9.13e-11	chr9	113570190	113590019
RP11-85G21.3	2.80417	1.79776	0.00066646	chr1	157280716	157283068
RP11-167J8.3	5.9881	1.7978	5.41e-05	chr11	71701268	71705404
LSAMP-AS1	11.3371	1.79872	1.3e-05	chr3	116360024	116370085
RP11-178L8.5	4.00955	1.79935	3.23e-05	chr16	87262759	87292438
RP11-168K11.3	10.7564	1.80029	3.48e-08	chr9	113619228	113622634
AC226118.1	41.571	1.80056	1.45e-07	chr7	379359	382712
RP11-132A1.4	155.017	1.80068	5.12e-11	chr7	101308346	101310985
RP11-661A12.9	41.5371	1.80158	1.15e-09	chr8	143573490	143577397
RP11-10A14.4	40.5189	1.80171	7.12e-09	chr8	9151792	9168136
RP11-121C6.5	7.00853	1.80367	2.62e-08	chr12	56411944	56413190
CTA-398F10.1	3.96849	1.80536	0.000498147	chr8	8414690	8424578
RP13-46H24.1	15.4405	1.80845	1.07e-05	chr11	528907	529659
RP1-78O14.1	21.9569	1.80982	9.65e-11	chr12	79393672	79503362
AC093732.1	15.2511	1.81347	1.92e-10	chr2	47035279	47040524
CTD-2308N23.2	1.62705	1.81385	8.8e-05	chr20	38288331	38326536
RP11-69E9.1	5.47355	1.8155	1.01e-05	chr1	22835713	22836849
LINC01659	15.2669	1.82122	0.000283217	chr22	23433564	23435071
RP11-536K7.5	3.2651	1.82158	1.25e-05	chr10	6025978	6036427
RP11-74D7.3	6.30565	1.8225	4.66e-09	chr15	33972059	33972515
RP11-813F20.2	1.64167	1.82367	0.000350465	chr18	49739823	49742063
RP11-764K9.1	7.66938	1.82417	6.11e-06	chr9	63802144	63814159
RP5-965G21.4	81.5127	1.82452	2.82e-11	chr20	25239007	25245229
RP4-568F9.6	4.38712	1.82601	3.19e-05	chr20	18322552	18359300
RP11-486F17.1	1.19133	1.82767	0.000732975	chr2	199325310	199329362
LINC00605	38.7005	1.82817	4.11e-07	chr14	103187221	103189028
IGF2-AS	8.85128	1.83056	8.86e-05	chr11	2140512	2148666
CTB-58E17.2	1.18093	1.83126	0.000651498	chr17	38601049	38602701
RP11-165D6.1	5.00859	1.83153	2.73e-08	chr13	46717423	46717688
RP11-332J15.1	1.42537	1.83195	0.000652798	chr5	6795880	6826728
RP4-585I14.3	5.04332	1.83529	1.42e-08	chr20	13368291	13368703
RP11-559M23.1	1.81794	1.83622	1.79e-05	chr2	44167625	44168859
RP11-946L16.2	3.10743	1.8365	7.75e-06	chr12	29156448	29156991
LINC01977	31.08	1.83783	1.08e-09	chr17	79823452	79827704
RP11-317N12.1	9.79313	1.83876	0.000970167	chr8	33604856	34038485
RP11-376O6.2	2.85298	1.83946	1.86e-06	chr4	177343004	177357032
RP11-111M22.4	16.7088	1.84009	6.24e-13	chr11	76389648	76390128
RP13-192B19.2	6.09373	1.84026	1.53e-05	chrX	121871869	121876865
RP11-293P20.2	11.1523	1.84076	1.35e-07	chr1	24040835	24086799
CTD-2339L15.3	4.08652	1.84086	1.22e-07	chr15	40642933	40646857
RP3-393E18.2	13.9017	1.84216	7.63e-10	chr6	159586955	159589169
RP1-118J21.25	13.7957	1.84413	7.92e-12	chr1	39788976	39790171
RP11-126O1.4	7.27878	1.84621	1.06e-06	chr18	58672613	58752730
RP11-563D10.1	2.16066	1.84662	0.000236747	chr1	194149473	194198694
TEX41	60.224	1.84713	2.14e-09	chr2	144667967	145076724
RP11-351C8.1	2.37535	1.84831	0.000162899	chr8	126766876	126790637
RP11-97N19.3	4.08377	1.84868	2.49e-05	chr20	19000709	19056796
AC012354.6	3.78998	1.84895	0.000921564	chr2	44954664	44968762
CASK-AS1	4.96694	1.85065	3.3e-08	chrX	41520036	41522336
LINC01411	19.4756	1.8517	1.52e-05	chr5	174336354	174527139
RP11-451B8.1	1.98823	1.85451	0.000719654	chr3	87731402	87793629
LINC01749	10.1834	1.85804	0.000198596	chr20	63009383	63085071
CTD-3187F8.14	7.72738	1.85873	9e-06	chr19	51152923	51181966
C17orf77	23.2357	1.8594	0.000302354	chr17	74584679	74594209
RP11-352D13.5	2.13253	1.85956	0.000353397	chr15	69284162	69295322
NKILA	205.238	1.86144	9.46e-12	chr20	57710183	57712780
SMIM25	348.541	1.8615	6.96e-16	chr20	50267486	50279795
RP11-576N17.5	2.99107	1.86178	1.95e-07	chr4	83233512	83247213
RP11-84A19.3	3.85315	1.86314	3.5e-07	chr1	31789130	31791322
LINC01391	3.79191	1.86589	0.000362081	chr3	138935189	138944020
RP11-394I13.2	29.1601	1.86672	1.1e-13	chr2	173968351	173969418
CTD-3216D2.5	14.0182	1.86696	1.42e-15	chr20	34281632	34286466
RP11-426C22.4	32.296	1.87004	1.79e-15	chr16	29217170	29220031
RP5-963E22.6	14.1732	1.87097	1.82e-12	chr20	63218041	63218502
AJ006998.2	7.22837	1.87229	1.73e-08	chr21	15370500	15627258
CTA-363E6.5	10.4638	1.87301	2e-10	chr16	19410729	19411662
NCRNA00250	2.35867	1.87519	6.36e-05	chr8	134838069	134842637
LINC00184	7.10103	1.8755	3.18e-07	chr1	234629311	234634780
RP11-465L10.10	22.0063	1.87719	1.05e-11	chr20	46013500	46022073
RP11-738B7.1	2.09568	1.87757	4.84e-05	chr7	129783370	129785185
RP11-794G24.1	24.2157	1.87959	1.36e-05	chr11	61539516	61542259
RP11-946L16.1	1.46443	1.88018	0.000131892	chr12	29143196	29148675
RBAKDN	4.13033	1.88026	0.000230103	chr7	5072060	5073223
RP11-25I9.3	1.41508	1.88073	0.000929984	chr11	108957718	108959797
RP6-91H8.3	8.56433	1.88225	6.58e-09	chr14	71141125	71143253
RP5-908M14.10	102.795	1.8854	1.29e-17	chr20	62402236	62405935
RP11-434D11.4	4.20778	1.88683	2.62e-05	chr5	126751963	126776486
AC074366.3	5.15935	1.88934	6.09e-09	chr2	38668688	38671421
RP1-90G24.11	7.40588	1.89472	4.63e-07	chr22	32284683	32285131
RP11-25I15.3	4.56025	1.89503	0.000129046	chr12	42692216	42717119
LINC00698	5.02039	1.89703	1.41e-05	chr3	63102688	63125061
LINC01356	50.6341	1.9021	1.17e-12	chr1	112820169	112850643
RP11-120K24.4	12.0937	1.91146	1.97e-06	chr13	113008778	113009424
PRSS30P	61.8954	1.91321	1.32e-10	chr16	2839573	2842751
AC007950.1	4.68036	1.91547	1.89e-05	chr15	63456294	63469351
RP11-428O18.6	21.4124	1.91757	9.95e-09	chr13	27203087	27251288
RP11-14C10.6	5.20387	1.92025	3.92e-06	chr15	101522597	101524739
LINC02195	18.6634	1.92085	1.27e-08	chr16	26584755	26594813
LINC01762	10.6302	1.92351	4.04e-11	chr1	116453034	116478826
RP11-499F3.2	20.5416	1.92611	8.37e-05	chr15	81660482	81871125
MIR4435-2HG	1295.5	1.92688	2.71e-35	chr2	111429309	111495161
AC112721.2	7.91958	1.92845	1.96e-07	chr2	237428920	237434822
RP11-542M13.2	5.31109	1.92952	0.000164152	chr16	85981750	85984723
LINC01526	1.41618	1.93049	0.000109871	chr6	81813286	81814192
RP11-304L19.12	2.02158	1.93192	6.34e-06	chr16	2235689	2236913
RP5-1186N24.3	4.55978	1.93207	0.000478737	chr6	28587378	28591747
RP5-1120P11.3	2.94803	1.93366	1.9e-05	chr6	44073913	44077952
TRIM31-AS1	66.7768	1.93422	4.19e-16	chr6	30105240	30114724
RP11-115J16.1	4.62453	1.93495	0.000418284	chr8	9249604	9413714
RP11-54O7.18	7.83043	1.93902	1.67e-06	chr1	1062208	1063288
AC018890.6	28.6615	1.93994	1.72e-06	chr2	174547141	174774827
LINC01060	9.85293	1.93997	1.58e-05	chr4	188455578	188601908
LINC01979	135.17	1.94519	2.03e-15	chr17	79915252	79926725
RP11-493L12.3	8.06099	1.94583	1.12e-06	chr12	47237734	47279021
RP11-675F6.3	6.72631	1.94588	0.000775041	chr8	38543652	38552680
RP11-212I21.5	1.82312	1.948	9.29e-05	chr16	55425574	55426130
RP11-674E16.4	7.62204	1.94896	6.32e-10	chr3	155742142	155743726
RP11-264E20.1	3.33966	1.94922	9.27e-07	chr11	128615867	128621806
RP11-98D18.17	4.96924	1.94933	1.41e-08	chr1	151798054	151798602
RP1-16A9.1	3.08578	1.95124	2.08e-06	chr8	74199396	74208441
RP11-642C5.1	3.69413	1.95284	0.00037461	chr8	88808318	88808908
RP1-166H4.2	1.58397	1.95294	8.57e-05	chr6	45573346	45576770
ATP6V1B1-AS1	2.85147	1.95439	0.000166229	chr2	70942013	70948611
ARHGEF38-IT1	11.9795	1.95601	6.71e-10	chr4	105561591	105570235
RP1-29C18.10	22.5009	1.95787	1.02e-06	chr22	49548681	49556473
RP11-338N10.3	6.87929	1.95858	6e-07	chr1	7700704	7700970
LLNLR-260G6.1	12.0242	1.95909	6.78e-10	chr19	956485	958149
CTD-2616J11.14	3.52792	1.96034	4.98e-07	chr19	51394488	51403650
RP11-344P13.4	1.40066	1.96074	0.000268389	chr1	121494379	121510383
SALRNA1	4.3728	1.9616	1.94e-05	chr14	60639216	60640416
RP11-598F7.6	34.1907	1.96379	2.94e-17	chr12	166856	182396
AC091729.8	2.85489	1.9689	6.79e-07	chr7	1080863	1082178
OTX2-AS1	5.19381	1.96961	0.000230608	chr14	56813158	56931308
TSPEAR-AS2	186.966	1.97187	1.65e-11	chr21	44517215	44518977
RP11-522M21.2	1.11354	1.97335	0.0001429	chr1	245614773	245615145
LINC02112	3.06572	1.97359	0.000925651	chr5	9641315	9903824
AC137723.5	2.89131	1.9756	8.01e-05	chr17	81941869	81947601
RP11-909N17.2	4.3242	1.9765	0.000121241	chr8	143412749	143417054
ZNF663P	28.0568	1.97779	8.36e-05	chr20	46456493	46457643
RP11-480C22.1	2.72821	1.98186	0.000108043	chr11	127271062	127337033
CTD-2116N20.1	6.74158	1.98246	2.19e-09	chr5	65486444	65487048
LINC01516	12.3173	1.98923	5.49e-05	chr10	25113058	25161233
RP4-639J15.3	3.06063	1.99066	0.000614546	chr7	157109980	157111072
RP11-119K6.6	4.67878	1.9954	4.39e-08	chr10	94577439	94611238
RP11-264E20.2	2.91415	1.9957	2.4e-06	chr11	128614340	128615236
RP13-895J2.2	7.67972	1.996	9.07e-05	chr12	132275444	132278329
CTC-573N18.1	6.24834	1.99853	5.91e-05	chr5	180441559	180443238
LINC01910	13.8439	1.9988	9.16e-08	chr18	70380140	70384591
RP11-157D23.2	1.36001	2.00505	6.12e-05	chrX	39401252	39434824
RP11-326C3.2	341.442	2.00753	1.41e-11	chr11	288038	288987
TSSC1-IT1	4.84719	2.00819	2.84e-09	chr2	3298341	3301465
RP11-576I22.2	24.9938	2.00984	2.61e-15	chr1	170460453	170517706
AC011747.3	10.3471	2.01172	5.98e-11	chr2	8543592	8575501
RP11-16O9.2	4.8945	2.01196	3.18e-08	chr15	41343080	41344225
LINC00501	34.361	2.01598	2.39e-09	chr3	177294442	177323435
RP4-760C5.3	14.6375	2.02459	8.74e-14	chr20	26008791	26010531
CTC-499J9.1	6.19297	2.02504	5.19e-06	chr5	111277517	111302567
AC006273.4	10.027	2.02658	1.04e-10	chr19	781002	781862
KB-68A7.2	7.88946	2.027	5.02e-06	chr21	44494874	44495519
LINC02065	4.36656	2.02715	1.54e-05	chr5	66205123	66209446
IGFL2-AS1	163.279	2.02911	0.000168821	chr19	46189029	46203062
LINC02160	2.88315	2.02993	0.000557451	chr5	33229735	33255553
LINC01299	1.87616	2.03268	0.000685018	chr8	65527008	65562666
RP11-575F12.3	148.719	2.03587	6.16e-10	chr12	127147149	127150081
AF015262.2	1.68736	2.03779	6.1e-05	chr21	34988129	34997017
AFAP1-AS1	2994.61	2.03807	6.16e-06	chr4	7754090	7778927
AC007277.3	23.436	2.04553	1.29e-06	chr2	170640374	170695374
RP3-323A16.1	151.197	2.04908	8.77e-12	chr22	35160947	35215025
HULC	4.54735	2.05001	2.1e-05	chr6	8652209	8653846
RP11-381O6.1	5.46554	2.05178	5.7e-05	chr13	107465984	107466674
RP11-344E13.4	5.61144	2.05277	0.00032949	chr17	20855946	20857317
LHFPL3-AS1	5.14959	2.05785	5.47e-05	chr7	104796506	104804092
LINC01108	6.36412	2.05865	6.34e-06	chr6	14280127	14285454
RP11-63E9.1	3.63906	2.06065	0.000828658	chr6	141447011	141451006
AC011513.4	9.94396	2.06613	1.43e-06	chr19	41757898	41786893
LINC02126	5.74412	2.06739	2.8e-07	chr16	65141756	65176573
DLGAP1-AS3	2.93527	2.0687	0.000208822	chr18	3878180	3897069
CTC-339O9.1	9.8062	2.07361	3.07e-06	chr19	53761961	53764199
LINC01271	11.7418	2.07577	3.08e-11	chr20	50310711	50321342
MIR4300HG	2.82312	2.0799	0.000592645	chr11	81879851	82403913
MAP3K20-AS1	553.766	2.08101	1.66e-07	chr2	173197713	173282036
RP11-766N7.3	9.42523	2.0812	1.21e-08	chr12	64883394	64977522
RP11-1029J19.5	8.81344	2.08157	2.55e-07	chr14	101634454	101731108
RP11-367F23.2	1.78174	2.08347	7.53e-05	chr9	90997054	91001871
RP11-223C24.1	14.7015	2.08398	6.52e-08	chr4	142566019	142660950
AP000695.6	37.977	2.08641	7.4e-16	chr21	36430360	36481070
DNAH17-AS1	22.8584	2.0877	8.92e-12	chr17	78484910	78503056
RP1-137D17.1	16.611	2.09189	8.73e-11	chr6	169373681	169388385
C2-AS1	7.54592	2.09249	1.5e-09	chr6	31934474	31941724
CTA-126B4.7	24.5086	2.09327	8.95e-12	chr22	42438023	42446195
RP11-1029J19.2	1.83196	2.09431	0.000929611	chr14	101447642	101457117
AC017060.1	72.5084	2.09531	4.07e-08	chr7	17463445	17558909
RP11-240G22.4	1.60078	2.0955	8.91e-06	chr12	116801023	116801477
LINC01036	3.98147	2.09586	0.000794234	chr1	187092842	187360244
DLGAP1-AS2	335.527	2.09767	2.35e-25	chr18	3603737	3610089
RP11-320G24.1	24.6438	2.10257	4.23e-11	chrX	40262917	40287720
VCAN-AS1	4.04437	2.10473	1.29e-06	chr5	83531352	83562314
CTD-2313J23.1	7.91318	2.10488	6.3e-06	chr16	24472798	24495177
RP4-784A16.3	1.36157	2.10629	8.81e-05	chr1	53291791	53292138
LINC01399	3.30272	2.10714	0.00015785	chr22	35119824	35231056
ANO1-AS2	9.12923	2.10732	5.96e-08	chr11	70072434	70075348
RP11-394A14.2	3.20161	2.10869	0.00050825	chr13	63828847	63844125
RP11-415C15.2	3.92134	2.11352	0.000125645	chr4	27217479	27282225
LINC01435	5.43428	2.11935	0.000252574	chr10	107871576	108069293
RP11-675F6.4	7.81972	2.12161	6.57e-05	chr8	38552248	38559020
MYO16-AS1	6.67489	2.1221	0.000130228	chr13	109163905	109167303
C2orf48	57.715	2.12269	6.9e-15	chr2	10141382	10211730
RP11-245P10.6	2.80996	2.1231	3.29e-07	chr1	228384114	228385016
RP11-568A7.4	1.65563	2.12323	0.000421955	chr6	167228300	167237511
RP11-383J24.1	17.1844	2.1241	5.83e-06	chr8	124271683	124277584
RP5-881L22.5	137.959	2.12491	6.68e-12	chr20	44347552	44355185
CDKN2A-AS1	1.74424	2.12496	0.000142238	chr9	21967139	21967754
AC069277.2	21.2311	2.12706	2.05e-06	chr3	6490479	6736129
RP11-83J21.3	2.50938	2.13017	0.000207821	chr9	130933851	130945520
MIR5689HG	2.93271	2.13235	3.18e-05	chr6	10434329	10456779
LINC01856	3.55227	2.13331	0.000601559	chr2	129923177	129946703
RP1-170O19.24	1.56022	2.13561	0.000528646	chr7	27158344	27158976
RP11-1109M24.5	4.5449	2.13805	0.000840687	chr17	22266425	22287423
LINC01443	8.89587	2.14045	0.000566106	chr18	14946267	14973756
RP1-154K9.2	7.77603	2.14198	7.52e-06	chrX	42252459	42699291
LINC00567	8.66211	2.14263	1.16e-06	chr13	110809676	110813084
RP11-212I21.2	21.0754	2.14343	3.32e-11	chr16	55427558	55462297
RP11-13N12.1	3.60249	2.14382	0.000268563	chr8	16676905	16915044
GAPLINC	39.3745	2.14446	2.39e-18	chr18	3466250	3478978
XXbac-B444P24.8	47.1855	2.14687	1.51e-07	chr22	20198729	20204918
LINC01606	16.0287	2.14761	6.59e-05	chr8	57218276	57232954
RP11-310P5.1	10.2109	2.15022	3.8e-08	chr5	602620	612210
RP11-443B7.2	4.81709	2.15126	3.47e-07	chr1	234957231	234959989
LINC01524	4.47447	2.15156	0.000307805	chr20	52620838	52650426
RP11-110A12.2	1.69091	2.15674	0.000483979	chr12	55434755	55585471
RP11-104J23.1	10.2829	2.15725	1.46e-07	chr17	36009562	36011618
FLJ42969	7.68827	2.15761	5.24e-06	chr8	101052054	101076251
RP11-145A3.1	14.0171	2.15995	2.14e-11	chr1	225700604	225752243
LA16c-325D7.1	34.1608	2.16338	4.08e-12	chr16	2857898	2859726
LINC02188	39.045	2.16423	1.79e-05	chr16	86722091	86737826
MIR663AHG	17.1444	2.16491	3.03e-09	chr20	26187019	26209233
RP3-388N13.5	3.95356	2.16992	2.03e-07	chr8	93915734	93916682
AC104534.2	211.519	2.17105	6.51e-08	chr19	38805279	38824129
AC073283.7	25.3892	2.17797	3.48e-16	chr2	47067822	47071204
RP11-167N4.2	2.54358	2.17948	0.000121122	chr11	73963657	73970287
LINC01722	3.63077	2.1829	1.81e-05	chr20	12865204	12952519
CTD-2529O21.1	15.8715	2.18304	1.11e-13	chr17	79991944	79992841
ZFPM2-AS1	82.6389	2.18309	4.11e-10	chr8	105780410	106060503
AC017002.4	2.15879	2.18346	2.72e-05	chr2	111440121	111643782
CTC-265N9.1	5.53763	2.18364	0.000210366	chr5	170639158	170681437
AC000111.6	8.70959	2.1874	1.12e-05	chr7	117604791	117647415
AC144450.2	4.71087	2.18795	0.000110575	chr2	1614688	1630063
FOXD2-AS1	405.824	2.18862	2.39e-31	chr1	47432135	47434641
RP11-205M3.3	3.51322	2.19036	1.5e-05	chr4	169917761	169975902
RP11-663N22.1	4.35531	2.19089	0.000959536	chr17	27237859	27241661
RP11-406D1.2	2.10685	2.19514	1.13e-05	chr11	27978669	28019575
LINC01929	13.7546	2.19564	1.4e-10	chr18	55105904	55124306
CTD-2008A1.3	7.97898	2.19717	5.92e-07	chr15	44778196	44778721
LINC01048	1.872	2.20268	0.000132558	chr13	37481465	37484784
RP11-162D9.3	2.15166	2.20629	0.000303592	chr8	53177587	53242683
RP1-71H19.2	2.00636	2.20754	3.14e-07	chr6	57493855	57497691
HOXB-AS4	64.4517	2.2093	1.8e-10	chr17	48628675	48634932
RP11-69G7.1	2.91499	2.21355	0.00063318	chr15	63098870	63110403
RP5-905G11.3	3.80131	2.21436	6.62e-06	chr20	17887363	17888160
RP1-102K2.8	41.7127	2.2155	5.22e-21	chr22	30246205	30246998
RP11-485G7.6	10.0274	2.21615	7.8e-15	chr16	11348143	11349321
RP11-23E19.2	1.74072	2.22025	0.000177132	chr16	71113352	71114000
LINC01592	3.77378	2.22112	2.38e-05	chr8	68911803	69104190
AC002463.3	1.88841	2.22311	0.00053252	chr7	112622378	112708080
CTD-2021H9.1	1.88383	2.22353	0.000933244	chr12	71007773	71032083
AC005534.8	10.3956	2.22699	4.65e-14	chr7	156654185	156657693
RNF144A-AS1	59.1708	2.2276	9.94e-19	chr2	6912276	6918682
CTD-2540F13.2	86.0819	2.2372	1.14e-17	chr19	38738284	38739863
PCSK6-AS1	3.46415	2.24303	7.18e-08	chr15	101334437	101337431
RP5-968D22.3	10.2542	2.24306	8.53e-07	chr1	168464214	168495644
FOXC2-AS1	1.93734	2.24321	0.000221455	chr16	86565145	86567761
RP11-10J5.1	7.47726	2.24466	1.14e-07	chr6	137943079	137945802
RP11-143E21.6	2.15827	2.24631	0.000708164	chr12	130249679	130266725
LINC01748	59.1339	2.2488	8e-09	chr1	60515716	60622685
RP11-659E9.4	1.93544	2.25	1.1e-05	chr8	63024372	63025294
RP11-168F9.2	19.9646	2.25297	3.21e-14	chr1	3487246	3487627
RP11-817J15.2	9.61153	2.25353	3.91e-05	chr11	102607367	102628070
ABCA9-AS1	15.2428	2.25595	6.84e-08	chr17	69004714	69018323
CTD-2561F5.1	2.62747	2.25899	0.000885006	chr14	101257332	101278318
LINC01460	9.34062	2.26455	9.95e-07	chr2	27705786	27715732
RP11-348J24.2	9.64196	2.2649	5.5e-06	chr5	92199537	92406644
RP11-211G23.2	47.9521	2.26717	2.42e-12	chr11	69371463	69372512
RP11-596D21.1	57.5046	2.26919	1.29e-11	chr14	31248628	31302739
RP11-10J21.4	8.94565	2.2692	1.43e-13	chr8	141252286	141253292
CTD-2288O8.1	15.8329	2.27131	2.01e-10	chr5	52675193	52788026
RP11-95I16.2	1.8654	2.2728	4.45e-05	chr10	120925547	120980700
CASC20	13.4781	2.27299	3.28e-05	chr20	6426732	6528459
LINC01553	3.5144	2.27487	9.42e-05	chr10	59958217	59960913
RP11-785D18.3	21.0775	2.27571	7.95e-08	chr12	70570969	70571440
LINC00540	68.4068	2.27881	5.47e-08	chr13	22210285	22276520
LINC02120	1.61912	2.27994	0.000445044	chr5	32947443	32962467
CCDC144NL-AS1	259.591	2.28417	7.96e-12	chr17	20868433	20905230
SLCO4A1-AS1	373.929	2.28699	5.69e-11	chr20	62663027	62666621
RP1-40E16.9	5.46116	2.28852	0.000379547	chr6	3182744	3195756
RP11-91I20.3	3.75869	2.29574	1.78e-06	chr8	60631555	60636271
RP11-70J12.1	1.34859	2.29582	2.07e-05	chr9	4070906	4071884
CECR3	4.97968	2.29605	3.24e-05	chr22	17256860	17266733
CASC19	68.8748	2.29736	1.44e-11	chr8	127187786	127197627
RP11-332J15.4	2.23262	2.29982	3.21e-06	chr5	6779458	6779998
RP11-501C14.6	1.52933	2.30442	0.000861283	chr17	49004731	49013725
AC108463.1	8.57939	2.30868	2.88e-16	chr2	111195963	111206494
RP11-626H12.2	59.0513	2.30893	3.79e-17	chr11	70014858	70021059
LINC00939	42.1419	2.30962	8.98e-11	chr12	125958686	125983374
RP11-436D23.1	2.87806	2.311	0.000207309	chr6	97816709	98399872
L29074.3	2.35136	2.31832	8.23e-08	chrX	147900178	147901459
RP11-95M15.1	11.9895	2.31956	1.93e-08	chr6	137673460	137674554
RP1-111C20.3	1.41953	2.32235	1.45e-05	chr6	159064728	159065273
LEMD1-AS1	11.7078	2.32508	2.65e-09	chr1	205373252	205387440
CTD-2199O4.1	2.03944	2.32804	1.02e-06	chr5	10137138	10138365
RP11-104E19.1	3.18786	2.32828	7.61e-05	chr14	24595985	24657774
RP11-453A12.1	2.58789	2.3312	0.000192255	chr17	62808500	62836371
RP11-269F21.3	2.22927	2.33139	0.000453247	chr4	111826881	112072698
LINCR-0001	58.1449	2.33181	6.48e-13	chr8	10474565	10481974
RP11-1008C21.1	25.8333	2.33271	5.73e-14	chr15	37984766	38040987
LINC02081	31.7543	2.33361	5.63e-13	chr17	78617384	78632057
CYP4A22-AS1	20.6106	2.33367	1.94e-18	chr1	47096653	47179271
RP11-492E3.2	174.949	2.33397	7.23e-11	chr9	129575409	129584556
RP11-108M12.3	10.912	2.33801	5.63e-08	chr14	57067008	57112660
PLCH1-AS2	1.67367	2.33819	4.69e-07	chr3	155485803	155487121
LINC00626	2.38946	2.33888	4.33e-05	chr1	168786941	168792888
RP11-80H5.2	3.3229	2.34342	9.49e-09	chr10	89645282	89650667
RP11-112L6.2	2.05308	2.34552	1.06e-05	chr20	50166362	50169495
RP11-497G19.2	6.62794	2.3498	0.000284204	chr12	116698336	116703130
RP11-278H7.4	3.57896	2.35135	0.000114355	chr1	244068820	244093026
LINC02108	2.22832	2.35398	1.67e-06	chr5	58541567	58558243
RP11-356I2.1	2.89826	2.35599	4.59e-07	chr6	137730170	137738983
AC015849.16	62.5023	2.35718	1.24e-19	chr17	35893707	35911023
LINC01385	1.80341	2.35776	0.000625519	chr5	73451498	73453395
RP11-220I1.2	2.37221	2.35805	3.39e-06	chr9	37112548	37115490
RP4-784A16.4	2.75098	2.35915	7.46e-07	chr1	53304536	53307462
AC012668.2	5.37368	2.36094	2.54e-05	chr2	215546198	215713895
RP11-439M11.1	3.65877	2.36232	1.25e-08	chr2	6905724	6906301
CTB-114C7.4	11.6123	2.36663	2.87e-13	chr5	170308701	170312716
RP11-884K10.6	8.18779	2.36784	1.96e-11	chr3	53797764	53798019
RP1-46F2.3	2.87491	2.3733	0.000120119	chr12	110951683	110957812
OVAAL	2.69356	2.37452	0.000382692	chr1	180558974	180566518
H19	5852.68	2.37761	1.38e-08	chr11	1995176	2001466
RP11-120K24.5	29.5404	2.38291	8.59e-10	chr13	113009671	113010319
RP11-342C24.8	5.96711	2.38408	4.45e-05	chr10	47588681	47599830
LINC00393	8.39245	2.38426	0.000277089	chr13	73413473	73546841
AC012501.2	2.45503	2.40028	0.000863955	chr2	153421807	153593288
LINC01338	2.14652	2.40031	4.4e-06	chr5	82850865	82859836
RP11-277P12.10	1.91416	2.4016	3.82e-06	chr12	10332861	10338292
SPATA3-AS1	29.8183	2.40287	1.83e-14	chr2	230984368	230996032
KRT7-AS	97.4609	2.40306	3.82e-12	chr12	52245043	52247448
RP11-203H2.2	1.89441	2.40683	0.000240062	chr6	8341937	8343021
RP1-90G24.10	25.5464	2.40751	6.96e-10	chr22	32205115	32269666
RP1-297M16.2	3.53335	2.41358	0.000232168	chr6	151196681	151197638
RP11-575F12.1	13.152	2.41453	4.53e-09	chr12	126915203	127060397
AC003005.2	3.24191	2.4179	9.34e-08	chr19	57477649	57482996
LINC01705	36.9139	2.41855	6.29e-08	chr1	222041705	222064763
RP11-434D9.2	2.72184	2.42106	0.000114223	chr5	67800740	67890096
RP11-632K5.2	2.00919	2.4261	3.02e-07	chr11	74409060	74416379
BOK-AS1	8.65755	2.44046	7.68e-05	chr2	241544386	241559143
AC079135.1	2.43356	2.44808	0.000393321	chr2	236167465	236214225
AC011298.2	49.9362	2.44892	8.76e-08	chr2	240686334	240690414
RP11-680F20.10	11.6427	2.44908	2e-06	chr11	125873031	125874398
CTD-3023L14.1	2.326	2.44958	4.35e-05	chr8	8559894	8562124
RP11-114G11.5	40.1115	2.45302	2.23e-07	chr7	57404771	57416203
RP11-598F7.5	48.9635	2.4563	3.75e-27	chr12	164664	166321
LINC01615	25.5029	2.462	6.5e-16	chr6	169158092	169162301
AC005307.1	3.76323	2.46594	0.000495363	chr19	28397469	28400138
RP11-78B10.2	2.77772	2.46675	7.4e-06	chr1	207569968	207606555
CTD-2021H9.2	1.71147	2.46872	0.000148825	chr12	71034122	71104526
LINC00547	2.51382	2.47268	0.000371311	chr13	37534940	37551536
RP11-93H12.4	2.65145	2.47323	1.07e-05	chr10	85644073	85648066
LINC01793	4.24964	2.47525	0.000826909	chr2	59217708	59279400
RP11-616M22.7	13.9227	2.47945	2.69e-08	chr16	1294551	1299166
LINC02073	12.3299	2.48055	3.46e-12	chr17	51435427	51445802
RP11-316A16.1	3.17327	2.48139	0.000186191	chr12	60092864	60096071
RP11-502N13.2	6.67256	2.48234	1.39e-12	chr12	14530151	14533229
LINC01511	10.0637	2.48374	3.47e-06	chr5	1363582	1380073
LINC02097	4.22144	2.48846	6.44e-09	chr17	72072333	72093481
CASC9	287.516	2.49055	2.48e-11	chr8	75223117	75278889
AC008067.2	3.34686	2.4938	0.000714657	chr2	80575276	80618777
LINC01882	13.4776	2.49944	1.82e-07	chr18	12739486	12749422
LINC01522	7.99695	2.49984	3.31e-07	chr20	47980093	47990117
DLEU7-AS1	17.126	2.50415	1.03e-21	chr13	50807855	50849905
RP11-706D8.3	2.92211	2.50511	7.5e-07	chr3	177337628	177349166
AP006748.1	4.66062	2.51138	1.69e-06	chr21	41576262	41582070
RP11-286O1.1	2.76992	2.51461	0.00071358	chr9	42231811	42354454
FRGCA	5.95886	2.51501	6.45e-06	chr21	43140523	43141092
CTD-3035D6.2	13.1699	2.51998	1.98e-11	chr14	90822365	90828128
RP11-195M16.1	2.37529	2.52104	0.000105898	chr1	109884176	109886264
LINC01721	1.50582	2.52585	0.000204337	chr20	24199767	24224588
AF124730.4	7.91119	2.5264	3.4e-08	chr21	29182027	29187795
ERICH3-AS1	2.34521	2.52703	0.000148556	chr1	74577430	74626098
RP11-93K22.6	6.9157	2.53028	2.37e-09	chr3	129954105	129969294
CTC-228N24.2	6.79969	2.53874	1.61e-05	chr5	127838486	127857804
RP11-366L20.3	1.60918	2.54543	4.2e-06	chr12	65934777	65948479
RP13-455A7.1	1.91669	2.54701	6.81e-05	chr22	47860671	47862062
LINC00635	5.41535	2.55091	1.16e-05	chr3	107841662	107878068
RP1-170O19.14	39.8402	2.55106	7.1e-10	chr7	27186573	27193448
RP11-168L7.1	1.92941	2.55368	0.000789666	chr14	101332516	101334331
RP11-78F17.1	6.30396	2.55801	6.43e-05	chr18	976590	1174804
CTD-2015A6.2	4.27839	2.56184	1.89e-07	chr5	82586776	82587411
RP11-167H9.4	16.5333	2.56533	3.71e-09	chr3	150098032	150213726
LINC00454	2.68809	2.56629	0.000546251	chr13	113878629	113883486
RP11-692C24.1	1.8509	2.57571	1.23e-05	chr15	91532891	91535095
RP11-619A14.2	3.97412	2.57644	3.28e-05	chr11	76190725	76195071
RP11-150O12.3	319.159	2.5772	3.68e-11	chr8	37597480	37599858
RP11-542G1.1	3.39483	2.57723	0.000418234	chr4	75269068	75361182
FNDC1-IT1	2.29673	2.58602	5.57e-07	chr6	159240786	159243329
RP11-93B14.4	10.8342	2.58648	9.34e-08	chr20	62732566	62735347
RP4-545L17.12	9.04792	2.59277	2.08e-08	chr20	1186092	1207036
RP11-478P10.1	3.60198	2.59356	3.4e-05	chr5	57890327	57899162
AC008440.10	29.1718	2.59487	1.88e-12	chr19	53864763	53866140
SIX3-AS1	5.60195	2.60098	6.42e-05	chr2	44940154	44941878
CTA-390C10.9	2.61366	2.60257	5.48e-07	chr22	25436312	25436915
AC068491.2	3.01557	2.60275	1.76e-08	chr2	111265283	111279880
AC108676.1	58.1848	2.60778	6.13e-16	chr3	194496317	194501503
RP11-300E4.2	3.19861	2.6113	8.42e-06	chr8	75026428	75029460
CTC-455F18.1	75.9969	2.61238	4.22e-11	chr5	170767204	170788650
AC104809.2	2.65635	2.6147	4.23e-06	chr2	240981515	240986072
LINC00326	2.93463	2.61582	0.000678293	chr6	133088080	133106578
LINC01287	12.2198	2.61865	3.69e-07	chr7	153399919	153412234
RP11-282A11.3	4.54465	2.61891	0.000149957	chr13	106773623	106774279
RP1-63G5.7	5.99507	2.62268	2.21e-06	chr22	37352190	37354839
RP11-803D5.4	25.2609	2.63341	2.27e-20	chr2	111266868	111267473
RP11-478J18.2	15.9147	2.63987	1.76e-08	chr1	213983793	213986419
AC002076.10	4.60079	2.64327	6.66e-06	chr7	93890913	93893601
RP11-662I13.2	5.5757	2.65299	8.44e-08	chr12	24949163	24960158
ELFN1-AS1	291.158	2.65639	3.23e-14	chr7	1738631	1742310
LINC01468	7.97082	2.65895	1.55e-05	chr10	52450877	52455272
LINC01694	139.675	2.66058	1.19e-11	chr21	45593654	45603056
CTD-2021H9.3	38.4645	2.66283	2.51e-11	chr12	71047402	71118247
LINC01235	125.496	2.66792	6.82e-22	chr9	13406380	13431329
RP11-215P8.4	19.2778	2.66874	1.7e-05	chr5	134429051	134460615
LINC01594	15.0578	2.66887	1.98e-09	chr2	108167748	108217841
LINC01593	5.604	2.6727	3.14e-07	chr2	108049200	108052755
RP5-823G15.5	25.5537	2.67403	2.28e-11	chr20	53453058	53504314
PTGES2-AS1	34.9978	2.6787	3.57e-17	chr9	128128529	128130634
RP5-858B6.1	3.10876	2.67981	8.82e-07	chr1	230823641	230824707
RP11-703M24.5	10.7877	2.68075	1.96e-10	chr18	2688564	2832923
LINC01153	2.26055	2.68278	0.000268602	chr10	121178700	121185966
AL162759.1	4.9303	2.68282	1.12e-06	chr14	53768942	53850882
AC064834.1	3.54281	2.68974	1.85e-07	chr2	195448532	195478925
RP11-181E10.3	15.8083	2.69449	9.37e-25	chr2	111210995	111212476
RP11-142A22.4	7.26599	2.70311	1.17e-07	chr4	145335263	145340421
RP4-715N11.2	2.16845	2.70412	0.000186853	chr20	52671917	52690608
C8orf31	282.494	2.70687	1.14e-19	chr8	143039209	143054303
RP11-429J17.5	9.94784	2.70733	6.26e-13	chr8	143718246	143718891
RP11-69C13.1	4.80113	2.70904	3.54e-07	chr12	16693800	16695977
RP11-1070N10.5	10.7872	2.71569	7.67e-05	chr14	95620914	95643285
RP11-156K13.3	5.62951	2.71726	2.48e-08	chr8	17905756	17907887
RP11-443C10.1	6.43483	2.72268	3.14e-10	chr5	179377531	179378761
RP1-90G24.6	16.8473	2.72392	3.27e-13	chr22	32273420	32277186
AC012494.1	2.66935	2.72533	1.37e-05	chr2	78088730	78127806
ELDR	4.73466	2.72625	1.39e-07	chr7	55238436	55255635
KB-1184D12.1	3.85914	2.72775	1.36e-07	chr8	94097764	94104322
LINC02122	3.11787	2.73031	4.96e-05	chr5	74084068	74103216
RP11-10J21.3	4.89245	2.73968	1.58e-12	chr8	141254565	141256817
LINC02109	10.2139	2.74024	9.22e-08	chr5	29143503	29172976
LINC02086	497.709	2.74525	2.27e-14	chr17	48646923	48704212
RP4-694A7.2	17.864	2.74831	1.82e-12	chr1	68479129	68483539
LINC01655	10.592	2.75341	1.53e-10	chr1	221827666	221840666
C15orf54	5.94464	2.75797	3.4e-11	chr15	39250669	39254842
RP11-210M15.1	3.20845	2.76261	4.4e-07	chr15	80433795	80445152
RP11-815M8.1	15.2435	2.76835	8.1e-11	chr1	221913648	221978523
RP11-299H22.6	2.16291	2.7814	0.000212616	chr15	62274163	62278358
RP11-1070N10.7	7.78888	2.78406	0.000837774	chr14	95644508	95645232
RP11-134N1.2	29.0885	2.78751	3.39e-11	chr12	14216590	14221297
RP11-30O15.1	3.60533	2.78906	6.75e-10	chr3	187796255	187805137
LINC01446	25.7273	2.79443	7.93e-05	chr7	53655509	53811931
RP1-101G11.3	5.34026	2.79813	5.4e-07	chr22	34641179	34651862
AC144450.1	2.98046	2.80029	5.71e-06	chr2	1546665	1620113
LINC02141	6.65072	2.80709	2.1e-06	chr16	59855353	60053971
RP11-545D19.1	3.3286	2.81058	0.000421517	chrX	34206725	34415537
RP11-1007I13.4	2.84131	2.81636	0.000306421	chrX	152128341	152138556
CTD-2008P7.8	3.29154	2.81715	0.000207352	chr17	28246454	28248006
RP11-677M24.1	4.32938	2.82169	4.62e-08	chr12	65830750	65831050
LINC00534	3.71169	2.8228	1.85e-06	chr8	90221488	90387959
GPR1-AS	11.981	2.82385	1.06e-07	chr2	206203376	206266243
RP11-268G12.3	3.13438	2.82512	0.000103399	chrX	27042907	27158993
AC025016.1	2.68461	2.82578	0.00027	chr11	5938751	5944984
LINC01429	10.1397	2.82667	2.72e-11	chr20	51831797	51862913
AC011747.6	3.51668	2.82725	2.25e-06	chr2	8600892	8622942
RP11-6N13.1	4.82767	2.82782	3.79e-07	chr5	104630536	104773791
RP11-865I6.2	1.96899	2.82787	1.16e-06	chr8	68848742	68852763
RP1-97J1.2	3.86309	2.83605	6.22e-05	chr6	111900489	111901851
RP11-54A9.1	11.9687	2.83995	7.99e-17	chr12	76259905	76305131
AC092484.1	2.4065	2.84035	5.51e-06	chr2	145524780	145596679
BLACAT1	286.747	2.8466	2.21e-24	chr1	205434886	205456086
RP11-186F10.2	5.98726	2.84763	2.49e-08	chr12	71582293	71583852
MIR3180-4	5.16742	2.84782	6.25e-08	chr16	15154850	15155002
RP11-150O12.6	36.4713	2.84977	1.49e-14	chr8	37516410	37517021
RP3-326I13.1	4.09004	2.85044	1.9e-05	chrX	43176994	43226598
RP11-309M7.1	1.89432	2.85545	6.73e-06	chr2	234223314	234224514
RP11-3J1.1	2.73268	2.8568	7.73e-06	chr4	19172335	19456994
AC010967.2	3.99896	2.85881	1.97e-07	chr2	52722677	52910020
LINC01687	3.40056	2.87344	0.000573764	chr21	22009158	22098459
RP11-267A15.3	4.44922	2.87434	3.44e-08	chr5	174618164	174625775
HOTTIP	384.748	2.87471	1.06e-12	chr7	27200421	27207259
RP11-608O21.1	4.09874	2.88493	0.000240976	chr4	19455436	19909692
BANCR	10.4314	2.88607	4.45e-09	chr9	69296681	69307056
RP11-544D21.2	5.9074	2.88951	6.94e-07	chr1	239247808	239250818
LINC00460	35.3122	2.89249	6.58e-14	chr13	106376563	106377792
RP11-10A14.5	135.508	2.90143	1.4e-11	chr8	9189011	9202854
RP11-390N6.1	11.7035	2.91091	9.3e-08	chr12	78960258	79045644
LINC00524	8.62379	2.91652	4.3e-07	chr14	101405987	101407922
GATA3-AS1	4.2513	2.91692	2.9e-08	chr10	8052243	8053449
MYB-AS1	3.6578	2.91702	7.06e-10	chr6	135195083	135195995
RP11-279N8.1	3.52162	2.93132	7.32e-08	chr13	47825330	47835956
TRPM2-AS	243.873	2.9324	2.13e-20	chr21	44414593	44425563
LINC01146	47.2383	2.93315	1.37e-16	chr14	88024550	88087344
RP11-370A5.2	9.65156	2.94165	8.81e-13	chr18	22882825	22883357
LINC01602	10.1114	2.94196	2.56e-06	chr8	57978358	57984126
UCA1	1445.01	2.94337	3.1e-11	chr19	15828947	15836321
RP11-1029J19.4	12.4872	2.94635	2.02e-12	chr14	101628984	101632530
RP11-470P21.2	8.649	2.94827	5.33e-09	chr9	69472466	69494513
CTD-2377D24.4	30.6229	2.9491	6.15e-06	chr17	48733091	48733888
CTA-384D8.31	23.3168	2.95276	1.42e-12	chr22	50546415	50547652
RP11-408B11.2	13.8057	2.95289	1.4e-06	chr12	85318060	85342912
LINC02029	3.41777	2.95931	6.44e-10	chr3	157081841	157088547
AC005307.4	18.7248	2.96218	2.45e-08	chr19	28437060	28535277
[truncated: 222 more rows]

## Sheet: DEmiRNA
DEmiRNAs	Average expression value	log2 Fold change	P-value
hsa-mir-6510	8.11953	-4.4821	2.24e-13
hsa-mir-6507	0.835394	-3.44533	2.19e-09
hsa-mir-944	9.44926	-3.23854	7.13e-13
hsa-mir-5683	15.3415	-2.9215	6.62e-15
hsa-mir-490	81.2819	-2.9212	1.34e-08
hsa-mir-133a-2	148.066	-2.88962	3.3e-16
hsa-mir-133a-1	163.575	-2.88208	4.47e-16
hsa-mir-205	724.781	-2.76711	0.000538881
hsa-mir-133b	45.3992	-2.74602	1.33e-13
hsa-mir-1-1	235.049	-2.70279	1.18e-13
hsa-mir-1-2	249.542	-2.69438	1.48e-13
hsa-mir-4770	0.599905	-2.27441	3.56e-08
hsa-mir-551b	6.71106	-2.23738	4.36e-14
hsa-mir-145	21606	-2.20587	4.11e-18
hsa-mir-139	251.763	-2.17999	3.48e-27
hsa-mir-885	0.886113	-2.13341	5e-09
hsa-mir-548ba	1.20333	-2.12001	0.000218169
hsa-mir-143	1.1511e+06	-2.09871	1.93e-16
hsa-mir-378i	0.884691	-2.06248	4.61e-06
hsa-mir-204	26.2765	-2.03883	4.84e-09
hsa-mir-383	4.25698	-1.96181	4.94e-06
hsa-mir-3622a	0.528628	-1.8213	9.19e-07
hsa-mir-5680	0.510153	-1.79532	1.25e-06
hsa-mir-202	2.52473	-1.74495	2.43e-06
hsa-mir-203a	48001.4	-1.74156	1.61e-09
hsa-mir-195	174.496	-1.7384	2.33e-20
hsa-mir-29c	10884.8	-1.72287	4.97e-21
hsa-mir-1258	4.20102	-1.70914	9.15e-08
hsa-mir-486-1	249.391	-1.67295	1.19e-12
hsa-mir-486-2	243.846	-1.66803	1.15e-12
hsa-mir-129-1	17.9885	-1.6536	3.18e-06
hsa-mir-4732	0.999526	-1.56353	3.31e-05
hsa-mir-605	1.25838	-1.54782	1.32e-08
hsa-mir-451a	1975.26	-1.45065	1.73e-08
hsa-mir-365a	126.722	-1.40988	3.9e-24
hsa-mir-365b	126.471	-1.40683	3.83e-24
hsa-mir-4536-2	0.378643	-1.35032	0.00018877
hsa-mir-30a	63081.4	-1.3351	3.33e-11
hsa-mir-6720	6.11699	-1.33299	4.15e-06
hsa-mir-144	449.044	-1.32599	1.41e-07
hsa-mir-4536-1	0.412396	-1.27878	0.000585413
hsa-mir-218-2	65.3012	-1.25928	1.89e-08
hsa-mir-218-1	68.6992	-1.2556	2.09e-08
hsa-mir-149	74.9756	-1.25339	2.91e-07
hsa-mir-100	14131.1	-1.19396	6.35e-07
hsa-mir-378a	3974.24	-1.15437	6.9e-12
hsa-mir-504	2.7902	-1.14001	0.000266676
hsa-mir-27b	7028.76	-1.12755	1.11e-18
hsa-mir-26a-1	3909.26	-1.12592	2.11e-22
hsa-mir-26a-2	3925.99	-1.11281	1.1e-21
hsa-mir-153-1	9.37075	-1.11134	0.000111999
hsa-let-7c	6863.2	-1.10553	2.3e-05
hsa-mir-3199-2	2.57424	-1.10121	8.32e-09
hsa-mir-4491	2.06767	-1.09683	9.82e-05
hsa-mir-378d-2	2.51103	-1.05156	2.82e-05
hsa-mir-3678	1.19239	-1.01803	5.47e-05
hsa-mir-28	21597.6	-1.01253	3.62e-14
hsa-mir-148a	158100	-1.00891	3.33e-07
hsa-mir-378c	50.3498	-1.0032	7.73e-09
hsa-mir-95	27.9399	1.00223	5.89e-05
hsa-mir-1307	5234.02	1.00564	5.19e-13
hsa-mir-550a-3	5.84138	1.00636	5.51e-05
hsa-mir-3677	28.0437	1.01918	2.46e-06
hsa-mir-200b	6982.31	1.04764	1.16e-07
hsa-mir-550a-2	12.449	1.05207	6.49e-07
hsa-mir-223	1694.83	1.05245	3e-06
hsa-mir-194-2	27040.2	1.06769	2.98e-06
hsa-mir-3127	18.6351	1.08753	1.04e-08
hsa-mir-7-2	13.4919	1.09611	8.54e-05
hsa-mir-181b-1	491.61	1.1044	3.04e-12
hsa-mir-4677	26.7335	1.11518	2.24e-13
hsa-mir-17	3741.69	1.12288	3.13e-12
hsa-mir-217	191.04	1.12291	7.44e-06
hsa-mir-3922	2.72083	1.14859	0.000393998
hsa-mir-181b-2	462.682	1.1489	4.65e-12
hsa-mir-940	10.6777	1.1513	3.76e-06
hsa-mir-320b-2	18.3197	1.15239	7.42e-08
hsa-mir-708	284.438	1.16654	5.87e-09
hsa-mir-5586	8.06158	1.17055	2.29e-07
hsa-mir-4746	9.55248	1.1885	1.3e-07
hsa-mir-200a	7654.45	1.19363	7.09e-09
hsa-mir-500a	1065.6	1.20359	4.51e-16
hsa-mir-643	3.01759	1.22762	1.25e-05
hsa-mir-93	20713.2	1.23898	3.67e-14
hsa-mir-20a	1631.35	1.27275	2.78e-11
hsa-mir-1229	2.79506	1.28177	0.000668079
hsa-mir-210	1863.81	1.28913	3.21e-05
hsa-mir-1254-1	1.56101	1.29189	0.000616269
hsa-mir-7-3	13.0528	1.3165	9.24e-06
hsa-mir-618	2.27073	1.32923	0.000566445
hsa-mir-1301	34.6847	1.34184	6.04e-13
hsa-mir-3200	13.3868	1.36947	1.02e-05
hsa-mir-3651	5.70932	1.37103	2.35e-05
hsa-mir-548v	5.87218	1.37733	8.82e-06
hsa-mir-503	30.8747	1.38086	1.08e-10
hsa-mir-550a-1	12.7035	1.41128	8.04e-11
hsa-mir-584	437.415	1.41408	3.4e-09
hsa-mir-182	43367.3	1.41565	4.48e-11
hsa-mir-188	20.2709	1.42374	1.26e-12
hsa-mir-4326	33.9424	1.4432	1.34e-07
hsa-mir-7702	4.9119	1.44934	0.000181396
hsa-mir-1304	7.20561	1.46342	5.49e-05
hsa-mir-3652	3.98373	1.46425	3.12e-05
hsa-mir-1228	3.65161	1.50324	2.39e-07
hsa-mir-19a	155.249	1.55363	1.27e-16
hsa-mir-501	205.822	1.59362	2.08e-23
hsa-mir-3690-1	2.41938	1.60566	4.76e-05
hsa-mir-6854	2.32607	1.62504	3.02e-06
hsa-mir-335	388.124	1.63467	1.29e-16
hsa-mir-96	64.0452	1.6394	2e-13
hsa-mir-7705	4.45298	1.66571	4.77e-08
hsa-mir-2115	1.23993	1.67704	0.000235584
hsa-mir-4777	1.17225	1.69006	1.93e-05
hsa-mir-1292	2.24091	1.69752	2.2e-06
hsa-mir-146b	2736.81	1.71262	4.88e-27
hsa-mir-4745	1.22424	1.75055	0.000771146
hsa-mir-21	1.00784e+06	1.757	1.53e-47
hsa-mir-4658	0.748369	1.75719	0.000923466
hsa-mir-183	17642.6	1.76529	1.32e-14
hsa-mir-3176	1.29666	1.78121	6.96e-05
hsa-mir-3189	1.55784	1.80801	0.000114999
hsa-mir-508	21.3008	1.81244	4.28e-07
hsa-mir-3944	1.98315	1.81459	1.98e-05
hsa-mir-877	11.5836	1.82203	1.54e-12
hsa-mir-18a	128.942	1.86318	6.39e-19
hsa-mir-301b	6.97583	1.87671	3.05e-09
hsa-mir-675	145.093	1.90757	1.73e-06
hsa-mir-514a-1	1.87806	1.91682	0.000296951
hsa-mir-1276	1.14979	1.93926	5.81e-05
hsa-mir-514a-3	1.91687	1.94334	0.000265923
hsa-mir-3187	1.38931	1.94734	4.15e-05
hsa-mir-1254-2	1.55181	1.96399	1.53e-06
hsa-mir-551a	2.76172	1.98543	1.44e-05
hsa-mir-6891	0.942123	2.00396	8.86e-05
hsa-mir-4661	18.8419	2.08401	5.67e-12
hsa-mir-514a-2	1.83664	2.15062	0.000128841
hsa-mir-509-1	3.47869	2.19475	2.26e-05
hsa-mir-592	20.7655	2.19519	3.57e-13
hsa-mir-573	1.26683	2.24589	7.51e-06
hsa-mir-4728	10.6239	2.29335	3.95e-08
hsa-mir-509-3	3.97401	2.46198	1.36e-06
hsa-mir-615	13.8107	2.51924	7.47e-13
hsa-mir-184	10.5026	2.54616	3.49e-06
hsa-mir-934	7.29402	2.55015	7.1e-05
hsa-mir-937	12.2244	2.61755	5.11e-14
hsa-mir-7974	3.00234	2.63709	9.64e-09
hsa-mir-509-2	3.72722	2.65175	4.57e-07
hsa-mir-3662	2.8666	2.70285	4.07e-09
hsa-mir-935	22.9298	2.71259	1.63e-13
hsa-mir-4664	2.73686	2.80065	9.14e-11
hsa-mir-483	28.6245	2.84139	1.28e-10
hsa-mir-519a-1	2.29085	2.85941	0.000295245
hsa-mir-549a	2.2849	3.01477	5.93e-10
hsa-mir-135b	216.75	3.01554	7.04e-29
hsa-mir-548f-1	2.23146	3.14634	1.08e-07
hsa-mir-1911	5.21012	3.19433	0.000871174
hsa-mir-5589	2.60289	3.67728	1.12e-06
hsa-mir-196b	1888.75	4.11772	2.69e-32
hsa-mir-4652	4.93925	4.22611	3.29e-10
hsa-mir-196a-1	373.308	4.45586	4.69e-43
hsa-mir-196a-2	416.662	4.48001	8.87e-43
hsa-mir-372	13.5304	5.02278	1.07e-08
hsa-mir-552	188.332	5.82453	9.86e-27
hsa-mir-1269a	103.215	6.52174	3.19e-17
hsa-mir-105-1	132.687	6.72912	2.43e-19
hsa-mir-105-2	131.223	6.87667	1.1e-20
hsa-mir-767	161.575	6.89572	8.66e-21
hsa-mir-1269b	15.9237	7.0773	1.67e-10

## Sheet: DEmRNA
DEmRNAs	Average expression value	log2 Fold change	P-value	Chromosome	chromStart	chromEnd
ENPP7	380.163	-6.88481	9.48e-56	chr17	79731103	79742222
MS4A10	277.341	-6.77767	3.27e-42	chr11	60785348	60801305
APOA4	7998.18	-6.4947	2.68e-18	chr11	116820702	116823295
GAST	1118.75	-6.45347	2.76e-23	chr17	41712326	41715969
RBP2	2921.52	-6.1007	7.68e-31	chr3	139452884	139476510
FLG	506.258	-6.06691	8.69e-44	chr1	152302175	152325203
CLDN17	11.3747	-6.06142	2.45e-06	chr21	30165923	30166653
MEP1B	624.344	-5.96355	2.62e-37	chr18	32190024	32220403
AQP10	219.158	-5.91332	6.79e-33	chr1	154321116	154325325
KRT1	180.069	-5.89706	2.55e-36	chr12	52674736	52680407
FAM25A	149.138	-5.83281	8.61e-11	chr10	87020289	87024730
LCE3E	18.951	-5.76663	1.47e-07	chr1	152565699	152566753
S100G	79.9451	-5.75239	8.5e-43	chrX	16650158	16654668
DEFA5	2215.5	-5.74853	1.02e-10	chr8	7055300	7056739
DEFB131	4.79177	-5.7369	7.48e-16	chr4	9444534	9450514
GIP	130.9	-5.72087	2.24e-23	chr17	48958556	48968593
ZG16	344.029	-5.58289	3.16e-31	chr16	29778240	29781648
APOC3	1506.41	-5.50204	1.47e-14	chr11	116829892	116833074
TFAP2B	30.7265	-5.44273	1.71e-26	chr6	50818726	50847613
CRCT1	1509.53	-5.39652	3.39e-09	chr1	152514502	152516005
KRT78	2009.74	-5.33272	5.39e-12	chr12	52837804	52848994
KPRP	172.821	-5.31753	3.67e-07	chr1	152758030	152762053
CRNN	12796.1	-5.31298	5.47e-05	chr1	152409243	152414274
G6PC	66.1807	-5.25547	2.15e-22	chr17	42900797	42914433
IL36A	371.306	-5.17889	8.77e-07	chr2	113005461	113008044
ATP4B	4016.11	-5.13091	5.33e-13	chr13	113648806	113658198
MYOC	746.71	-5.08926	4.77e-21	chr1	171635417	171652633
LCE3A	1.13556	-5.08115	0.000152507	chr1	152622834	152623103
MUC22	161.173	-5.06366	2.13e-12	chr6	31005952	31035402
LCE3D	44.5248	-5.02792	1.48e-06	chr1	152579384	152580504
CHIA	222.443	-5.0156	9.6e-09	chr1	111290852	111320566
OTOP3	342.296	-5.01395	4.35e-20	chr17	74935802	74949992
TMPRSS11B	1141.98	-5.0048	1.63e-06	chr4	68226653	68245694
RNASE7	188.284	-5.00408	2.1e-15	chr14	21042226	21044233
MUC21	6486.73	-4.95733	7.41e-09	chr6	30983708	30989902
SLC28A1	75.8541	-4.95695	1.62e-36	chr15	84884661	84945796
TGM3	5951.19	-4.90809	1.43e-14	chr20	2295967	2341079
ACER1	59.4086	-4.90639	1.03e-23	chr19	6306499	6333629
MAL	5177.52	-4.88092	1.67e-18	chr2	95025655	95053992
APOB	9130.32	-4.87555	7.31e-17	chr2	21001429	21044073
SPINK7	575.895	-4.84102	9.31e-12	chr5	148312427	148315918
SYNPO2L	96.6201	-4.81517	2.36e-51	chr10	73644881	73656105
GIF	5750.82	-4.80145	1.34e-13	chr11	59829273	59845501
KRT4	54654.2	-4.7916	3.99e-08	chr12	52806543	52814116
TMPRSS15	1220.12	-4.78697	2.3e-12	chr21	18269116	18403653
ENDOU	264.818	-4.78127	3.88e-21	chr12	47709735	47725572
ATP4A	5463.21	-4.77562	9.24e-12	chr19	35550193	35563658
CYP3A4	1119.07	-4.76979	1.98e-20	chr7	99756960	99784188
GYS2	61.4398	-4.76871	1.24e-23	chr12	21536189	21604847
PNLIPRP3	19.109	-4.76858	1.41e-10	chr10	116427912	116477956
MTTP	1896.99	-4.74087	5.59e-22	chr4	99564078	99623997
GKN1	67128	-4.73264	1.27e-10	chr2	68974573	68980980
FABP2	1269.35	-4.73129	2.85e-18	chr4	119317250	119322161
AQP4	104.082	-4.70513	3.21e-17	chr18	26852038	26862910
GKN2	15321.8	-4.69108	1.15e-11	chr2	68945232	68952970
SBSN	1740.88	-4.68127	3.94e-10	chr19	35523367	35528351
DEFA6	999.498	-4.67936	6.19e-08	chr8	6924694	6926076
LCT	149.838	-4.57769	8.19e-21	chr2	135787840	135837180
CA7	44.6806	-4.5712	5.3e-39	chr16	66844938	66854146
CSTA	6604.06	-4.56608	9.45e-20	chr3	122325164	122341968
A2ML1	6622.99	-4.55256	7.54e-12	chr12	8822472	8876781
GUCA2B	95.2777	-4.5512	6.81e-19	chr1	42153421	42155824
ASAH2	380.953	-4.51912	1.97e-60	chr10	50184861	50248610
GIMD1	1.63138	-4.5056	4.6e-06	chr4	106358183	106367435
ENPP3	173.225	-4.47504	2.29e-41	chr6	131637235	131747410
SPINK5	7313.72	-4.44356	3.35e-20	chr5	148063972	148137362
ALDOB	13823.5	-4.43969	1.11e-19	chr9	101420560	101435774
ALPI	1358.72	-4.43917	1.57e-17	chr2	232456112	232460745
SPRR3	30745.3	-4.43469	2.78e-07	chr1	153001747	153003856
GCG	102.777	-4.42154	3.68e-09	chr2	162142869	162152404
CRISP3	1525.9	-4.39671	1.2e-09	chr6	49727381	49744455
ADH7	547.468	-4.37425	3.25e-08	chr4	99412261	99435134
GBP6	2015.76	-4.34727	6.95e-13	chr1	89363877	89388160
RNF222	62.216	-4.33084	5.43e-20	chr17	8390705	8397826
KCNE2	515.898	-4.3131	7.59e-20	chr21	34364024	34371141
KRTAP3-2	4.23686	-4.29479	2.8e-06	chr17	40999193	40999886
DYNAP	92.3028	-4.28948	6.61e-06	chr18	54591159	54599493
SLC2A7	11.3129	-4.26118	4.96e-26	chr1	9003300	9026345
TMPRSS11E	755.216	-4.23969	3.61e-08	chr4	68447449	68497604
SLURP1	618.461	-4.23012	2.03e-06	chr8	142740944	142742411
KRT13	49494.2	-4.22934	3.43e-07	chr17	41500981	41505613
SERPINB3	1766.48	-4.22905	1.79e-08	chr18	63655197	63661963
CEACAM20	126.577	-4.17284	1.9e-16	chr19	44506159	44529525
ITLN2	106.388	-4.16325	3.46e-15	chr1	160945026	160954799
CAPN14	902.755	-4.15471	1.73e-12	chr2	31173056	31217545
KLK13	1888	-4.14963	7.92e-13	chr19	51055626	51065110
FAM19A4	136.459	-4.14938	2.3e-13	chr3	68731764	68932610
GBA3	439.021	-4.13745	1.35e-16	chr4	22692914	22819572
CWH43	129.123	-4.13558	6.28e-09	chr4	48986642	49062078
UGT1A7	68.8166	-4.13081	6.74e-17	chr2	233681938	233773299
UGT1A5	6.92948	-4.12894	7.12e-15	chr2	233712992	233773299
SCEL	2408.33	-4.12738	5.24e-13	chr13	77535674	77645263
C11orf86	585.178	-4.12518	2e-18	chr11	66975277	66977001
LGI3	57.527	-4.10495	1.02e-22	chr8	22146830	22156831
SERPINB13	573.783	-4.09386	1.2e-05	chr18	63587300	63599199
UGT1A4	7.3744	-4.06099	4.28e-17	chr2	233718792	233773299
TREH	224.696	-4.05377	2.41e-42	chr11	118658232	118679672
BNIPL	207.314	-4.04153	2.12e-26	chr1	151036553	151047600
TMPRSS11BNL	96.3582	-4.04041	2.52e-05	chr4	68184129	68218080
IVL	922.259	-4.02339	0.000101312	chr1	152908545	152911886
NCCRP1	1720.89	-4.01945	4.5e-14	chr19	39196964	39201882
CA1	515.501	-3.99789	4.29e-16	chr8	85328229	85378154
IGFL1	186.278	-3.98939	1.13e-08	chr19	46229752	46231243
PPP1R1A	511.768	-3.97213	1.34e-22	chr12	54579240	54588659
CAPNS2	87.0569	-3.97024	1.27e-09	chr16	55566672	55567684
CYP4F2	498.698	-3.96924	3.04e-18	chr19	15878024	15898120
APOA1	8268.15	-3.96852	5.93e-11	chr11	116835751	116837586
NKX6-2	297.573	-3.96682	2.58e-11	chr10	132784816	132786033
ERICH4	72.8844	-3.95987	9.3e-20	chr19	41443149	41444765
PGA3	20392.4	-3.95505	4.86e-06	chr11	61203513	61212869
GFRA4	5.58181	-3.93565	2.18e-12	chr20	3659292	3663399
SERPINB12	17.991	-3.92517	1.31e-05	chr18	63556160	63569327
FETUB	23.077	-3.92118	9.24e-08	chr3	186640360	186653008
CREB3L3	1574.61	-3.91048	2.36e-18	chr19	4153601	4173054
CLCA4	2358.21	-3.9015	1.29e-08	chr1	86547076	86580749
NAT8	57.8585	-3.89989	5.46e-17	chr2	73640723	73642410
RHCG	12746.4	-3.89761	5.29e-08	chr15	89471409	89496613
ALOX12	370.266	-3.89442	1.01e-45	chr17	6996065	7010736
SI	5731.69	-3.89037	9.54e-13	chr3	164978898	165078495
OTOP2	19.8157	-3.88882	4.63e-17	chr17	74924275	74933911
DPT	1210.31	-3.8852	1.17e-31	chr1	168695457	168729204
KRT3	12.8432	-3.88283	1.06e-15	chr12	52789685	52796108
UNC45B	57.5107	-3.86205	5.35e-27	chr17	35148264	35189345
SST	777.247	-3.85925	1.32e-11	chr3	187668906	187670413
GSTA3	8.95177	-3.85889	1.96e-13	chr6	52896641	52909698
SLC6A4	157.049	-3.85046	7.58e-29	chr17	30194319	30235968
CNFN	4245.12	-3.8406	4.56e-13	chr19	42387019	42390292
CIDEA	39.2914	-3.83307	3.78e-12	chr18	12254361	12277595
JCHAIN	55992.1	-3.81444	1.65e-23	chr4	70655541	70666631
ATP12A	58.4883	-3.80571	4.5e-13	chr13	24680411	24711785
FAM25C	1.55781	-3.80502	1.19e-09	chr10	47487219	47491700
SLC2A2	137.952	-3.79808	5.01e-11	chr3	170996348	171026979
UPK1A	134.985	-3.7925	4.61e-14	chr19	35666516	35678485
PRSS27	741.515	-3.78524	1.2e-17	chr16	2712418	2720551
CIDEC	584.567	-3.77854	4.89e-22	chr3	9866710	9880254
CYP4F29P	111.535	-3.77844	5.23e-13	chr21	13843133	13848364
ASB11	25.5355	-3.768	1e-17	chrX	15281709	15315624
EPGN	70.1272	-3.74858	5.55e-09	chr4	74308470	74316803
SPRR1A	2801.75	-3.74085	1.92e-06	chr1	152984088	152985814
RAET1E	131.654	-3.72679	8.71e-26	chr6	149889096	149891034
LIPF	94503.9	-3.72264	7.08e-07	chr10	88664389	88678815
C2orf40	1216.18	-3.72108	6.76e-16	chr2	106065657	106078153
MGAM	936.38	-3.71068	2.1e-24	chr7	141995879	142106747
CMTM5	17.1317	-3.70118	1.03e-23	chr14	23376808	23379772
ZNF365	186.852	-3.6954	1.4e-27	chr10	62374157	62402458
MS4A18	25.0316	-3.68971	1.02e-08	chr11	60724009	60744213
VSTM2A	42.4954	-3.6729	7.68e-16	chr7	54542325	54552531
RPTN	25.6884	-3.67278	4.99e-06	chr1	152153595	152159228
CPA2	524.216	-3.67162	1.93e-10	chr7	130266863	130289797
PTF1A	10.1812	-3.66547	1.42e-10	chr10	23192531	23194252
RNF225	46.4807	-3.66213	3.54e-12	chr19	58396090	58397079
LY6G6C	210.113	-3.64403	1.67e-16	chr6	31718648	31721734
TMPRSS11D	410.668	-3.64198	3.04e-07	chr4	67820876	67883998
SCNN1B	658.072	-3.6316	5.53e-16	chr16	23302270	23381299
PLP1	303.492	-3.62969	4.36e-17	chrX	103776793	103792618
C17orf78	312.493	-3.62918	3.39e-14	chr17	37375986	37392708
CERS3	241.619	-3.62877	3.67e-09	chr15	100400395	100544286
GLRA4	19.9713	-3.62631	7.78e-16	chrX	103707344	103728624
ACE2	1930.25	-3.61767	3.71e-20	chrX	15561033	15602069
PGLYRP3	157.747	-3.60862	3.56e-09	chr1	153297862	153310718
SERPINB11	49.3142	-3.6027	8.64e-05	chr18	63702304	63723893
TGM1	1924.13	-3.59133	2.46e-11	chr14	24249114	24263210
SLC17A8	28.6905	-3.58421	4.61e-12	chr12	100357079	100422059
KLK12	329.8	-3.55881	9.1e-11	chr19	51029092	51034892
MAB21L3	99.5124	-3.55037	3.56e-14	chr1	116111755	116135240
DPP6	266.904	-3.54913	2.49e-15	chr7	154052418	154588630
XPNPEP2	1503.43	-3.53774	2.75e-17	chrX	129738970	129769549
PADI1	490.742	-3.53743	4.32e-10	chr1	17205126	17246006
CALML3	907.885	-3.53541	1.4e-05	chr10	5524889	5526268
FAM180B	14.8843	-3.53336	6.92e-20	chr11	47586678	47589194
FABP1	6149.88	-3.53325	2.96e-10	chr2	88122989	88128131
UGT1A1	437.962	-3.52814	1.95e-13	chr2	233760273	233773299
DSG1	369.649	-3.51111	6.59e-09	chr18	31318089	31359246
C16orf89	564.66	-3.50943	2.44e-21	chr16	5044122	5066145
NAT8B	157.157	-3.50043	3.94e-18	chr2	73700509	73701340
ARC	276.745	-3.49967	4.7e-18	chr8	142611044	142614472
TMEM40	321.61	-3.49642	2.2e-10	chr3	12733530	12759309
PGA5	6302.22	-3.48372	5.72e-05	chr11	61241176	61251443
BPIFB2	82.0833	-3.48177	3.41e-06	chr20	33007578	33023709
CYSRT1	589.264	-3.48054	1.68e-17	chr9	137225174	137226320
VSIG10L	1291.94	-3.46995	8.65e-24	chr19	51331536	51342124
KRT32	15.4663	-3.46984	2.3e-06	chr17	41459513	41467386
HPSE2	147.897	-3.46764	4.96e-18	chr10	98457077	99235875
SLC5A4	67.4918	-3.46588	9.45e-40	chr22	32218476	32255331
FTLP10	7.32803	-3.46314	6.47e-05	chr4	68182292	68212470
PSCA	25299.8	-3.463	4.9e-12	chr8	142680456	142682727
PI16	746.191	-3.4528	6.04e-17	chr6	36948263	36964837
TCEAL6	10.7606	-3.44465	4.28e-17	chrX	102139961	102142416
TBX10	144.997	-3.44458	1.79e-16	chr11	67631303	67639560
SPINK8	5.2399	-3.43876	1.76e-06	chr3	48306846	48328341
SLC15A1	948.324	-3.43688	3.69e-14	chr13	98683801	98752675
PPL	13108.1	-3.42642	1.01e-25	chr16	4882507	4937135
FAM83C	147.52	-3.42466	7.55e-08	chr20	35285731	35292422
GSTA2	460.902	-3.42371	3.45e-11	chr6	52750087	52763563
FABP12	3.89555	-3.42299	1.35e-06	chr8	81524981	81531390
PKP1	3597.54	-3.42183	4.3e-09	chr1	201283452	201332993
CLEC3B	454.546	-3.42102	1.02e-41	chr3	45026267	45036071
CKM	54.672	-3.41557	3.57e-26	chr19	45306413	45322977
BEST4	84.8876	-3.41171	2.67e-36	chr1	44783585	44787754
S100A8	12005.4	-3.41075	1.65e-10	chr1	153390032	153391188
SERTM1	15.2272	-3.40987	2.99e-09	chr13	36673912	36697838
SLC2A5	679.06	-3.39927	1.34e-40	chr1	9041368	9069828
ADGRG4	21.7143	-3.39235	5.65e-12	chrX	136300963	136416888
SLC5A5	1378.46	-3.38644	1.65e-11	chr19	17871973	17895174
TM6SF2	523.318	-3.38435	1.48e-19	chr19	19264365	19273265
DSC3	1548.88	-3.38346	1.69e-10	chr18	30989365	31042815
UGT2B17	446.006	-3.38125	2.05e-07	chr4	68537185	68568527
PSAPL1	1028.2	-3.37415	6.86e-11	chr4	7430294	7434973
SPINK2	21.4185	-3.36589	2.43e-19	chr4	56809860	56821742
USH1G	59.0366	-3.3642	1.94e-10	chr17	74916084	74923263
NKX6-1	128.318	-3.35916	4.79e-11	chr4	84493283	84498234
PDZRN4	395.771	-3.35171	1.64e-15	chr12	41188448	41574590
TP53AIP1	34.4206	-3.35	1.33e-15	chr11	128935371	128937834
SCARA5	695.405	-3.34967	2.61e-21	chr8	27869882	27992852
CYP4F22	151.686	-3.34751	6.04e-16	chr19	15508525	15552317
IL36RN	101.82	-3.34236	6.68e-06	chr2	113058638	113064743
AKR1B15	130.815	-3.34198	4.26e-14	chr7	134549097	134579840
CLCA1	2398.56	-3.3399	2.22e-06	chr1	86468843	86500291
SLC5A7	49.9637	-3.33544	2.03e-12	chr2	107986514	108013987
KCNK16	13.94	-3.32287	6.9e-07	chr6	39314698	39322554
ESRRG	396.561	-3.31827	1.33e-17	chr1	216503246	217137755
KRT5	14740.3	-3.31764	4.24e-06	chr12	52514575	52520459
PAX9	716.345	-3.31298	5.41e-16	chr14	36657568	36677806
ANKRD63	7.94464	-3.30907	8.54e-14	chr15	40278372	40282586
CLCA2	1157.32	-3.3041	1.3e-06	chr1	86423883	86456557
NGB	18.5456	-3.29122	5.63e-07	chr14	77265491	77271312
ZNF750	698.722	-3.29066	8.39e-11	chr17	82829434	82840055
ETNPPL	41.0888	-3.28143	1.15e-10	chr4	108742046	108763079
LEXM	47.9942	-3.27762	9.85e-23	chr1	54806063	54842264
NPY6R	107.116	-3.27187	5.62e-11	chr5	137801193	137810750
S100A9	22055.7	-3.26999	2.21e-11	chr1	153357854	153361027
PMP2	32.3615	-3.25966	8e-15	chr8	81440326	81447523
TGM5	48.7802	-3.25113	3.11e-08	chr15	43232595	43266857
SLC6A19	3175.73	-3.25056	9.65e-11	chr5	1201595	1225115
SLC13A2	1096.6	-3.24878	1.69e-09	chr17	28473646	28497780
SERPINB4	339.251	-3.24798	5.23e-06	chr18	63637259	63644319
GSTA1	2740.89	-3.24044	1.64e-13	chr6	52791380	52803967
SLC7A3	23.9467	-3.23592	1.74e-15	chrX	70925580	70931125
MEP1A	2294.37	-3.23422	5.79e-11	chr6	46793357	46839782
GJB6	551.88	-3.23156	2.96e-08	chr13	20221962	20231233
TMPRSS11A	495.778	-3.2237	0.00023176	chr4	67910301	67963514
EMP1	15741.2	-3.21883	3.18e-36	chr12	13196668	13216774
RXRG	36.908	-3.2157	2.13e-21	chr1	165400922	165424984
MLN	53.9169	-3.21148	5.57e-06	chr6	33794672	33804016
HPCAL4	45.8749	-3.21127	8.3e-24	chr1	39678648	39691710
DAB1	190.066	-3.20884	1.49e-21	chr1	56994778	57424420
ANKRD20A11P	69.1484	-3.20525	6.66e-16	chr21	13943776	13980444
PEBP4	31.1369	-3.2044	3.8e-18	chr8	22713252	22941077
SDR9C7	32.7122	-3.19068	8.39e-06	chr12	56923154	56934405
PDILT	49.9577	-3.18523	8.65e-07	chr16	20359170	20404711
TMPRSS11F	44.9052	-3.17868	0.000284916	chr4	68053198	68129869
PHOX2B	14.482	-3.17849	1.03e-08	chr4	41744082	41748970
MLNR	46.0083	-3.17833	1.39e-11	chr13	49220338	49222377
MOGAT2	1514.06	-3.17542	2.37e-13	chr11	75717819	75732958
LYPD3	2768.78	-3.16643	1.27e-12	chr19	43460794	43465679
NEFL	109.421	-3.16322	6.52e-12	chr8	24950956	24956869
ABCG8	193.668	-3.15783	1.6e-12	chr2	43838964	43878466
GABRA5	34.9243	-3.15665	1.49e-09	chr15	26866719	26949210
ADCYAP1R1	101.88	-3.15379	5.53e-17	chr7	31052461	31111479
NAALADL1	489.68	-3.15298	5.15e-35	chr11	65044823	65058537
CPA4	116.862	-3.14653	1.14e-11	chr7	130293134	130324180
BNC1	117.144	-3.146	5.5e-10	chr15	83255903	83283457
SPRR2A	3657.41	-3.1309	0.00089663	chr1	153056120	153057512
TFF1	45264.8	-3.12576	3.42e-12	chr21	42362282	42366535
TRIM50	129.706	-3.11936	8.28e-10	chr7	73312536	73325575
MAMDC2	643.06	-3.1147	3.06e-17	chr9	70043581	70226972
PRIMA1	891.955	-3.10992	1.27e-14	chr14	93718298	93788420
HTR1E	8.60111	-3.10796	6.93e-07	chr6	86937306	87016679
KCNA1	132.367	-3.10435	6.62e-08	chr12	4909907	4918256
WISP2	194.55	-3.10155	1.59e-19	chr20	44714844	44727812
MTUS2	97.9402	-3.10084	6.02e-19	chr13	29428640	29505947
SLITRK3	50.16	-3.09716	3.55e-12	chr3	165186720	165196002
COL4A6	782.804	-3.0935	2.75e-17	chrX	108155607	108439497
KCNA5	144.614	-3.09313	5.77e-21	chr12	5043919	5046788
PENK	195.317	-3.09097	9.05e-10	chr8	56440954	56446734
CYP1A1	59.732	-3.08837	2.84e-08	chr15	74719542	74725610
KRT6A	20445.5	-3.08807	2.31e-05	chr12	52487174	52493397
HSPB3	16.4052	-3.0847	5.22e-08	chr5	54455601	54456384
FAT3	332.052	-3.08443	7.93e-16	chr11	92352096	92896469
PHOX2A	18.4394	-3.0785	5.33e-10	chr11	72239077	72244176
NPPC	42.2512	-3.07836	1.21e-14	chr2	231922094	231926403
PLSCR5	3.07996	-3.06896	1.72e-05	chr3	146576555	146606216
TMEM35A	210.302	-3.06667	7.71e-16	chrX	101078847	101096366
FAT2	656.549	-3.06214	3.6e-10	chr5	151504092	151568944
PHGR1	8841.08	-3.05964	1.22e-11	chr15	40351033	40356433
ATP1A2	1023.97	-3.05651	1.78e-12	chr1	160115730	160143584
PCK1	2699.74	-3.05581	1.17e-11	chr20	57561081	57566457
DSG3	4069.88	-3.05382	9.31e-08	chr18	31447769	31478702
APOBEC1	318.669	-3.05347	6.87e-14	chr12	7649400	7670599
RPRM	67.2514	-3.04875	1.02e-13	chr2	153477338	153478808
ECM1	6903.45	-3.04151	2.05e-24	chr1	150508011	150513789
PNCK	497.908	-3.02999	2.86e-13	chrX	153669733	153673288
HS3ST6	63.4262	-3.02998	4.89e-08	chr16	1911464	1918323
CADM3	322.243	-3.02991	2.23e-15	chr1	159171759	159203313
PYGM	376.323	-3.02809	2.83e-20	chr11	64746389	64760297
SMPX	197.026	-3.02364	1.46e-07	chrX	21705972	21758160
IGLL1	82.9026	-3.02037	1.04e-15	chr22	23573126	23580308
KRT33A	5.06559	-3.01864	0.00022424	chr17	41346093	41350812
TUBAL3	151.756	-3.01784	3.78e-13	chr10	5393098	5404830
AMTN	26.4145	-3.01556	2.82e-06	chr4	70518572	70532743
IRX4	51.6815	-3.01533	1.92e-06	chr5	1877427	1886984
SPX	24.9388	-3.01431	1.49e-17	chr12	21527435	21532951
RDH12	199.227	-3.00618	9.27e-17	chr14	67701886	67734451
PTCHD1	369.49	-3.00118	3.71e-13	chrX	23334868	23396801
LGALS9C	456.013	-3.00056	1.45e-16	chr17	18476785	18494945
TMEM100	326.231	-2.99689	3.57e-18	chr17	55719627	55722864
TMEM253	101.348	-2.99241	7.4e-22	chr14	21098937	21103724
GRIA2	34.1499	-2.991	8.09e-10	chr4	157220668	157366074
WFDC12	15.5446	-2.98969	7.8e-11	chr20	45123426	45124465
SMYD1	730.031	-2.98959	9.71e-07	chr2	88067780	88113383
TMEM236	267.774	-2.98714	6.87e-15	chr10	17752261	17800867
CARTPT	200.063	-2.98605	2.81e-06	chr5	71719163	71721048
FOXI2	18.2022	-2.98487	4.68e-17	chr10	127737274	127741186
SLC18A3	37.5287	-2.98223	2.97e-07	chr10	49610301	49612720
AMPD1	79.0124	-2.97951	1.46e-17	chr1	114673099	114695618
IL20RB	316.677	-2.97838	5.96e-17	chr3	136957865	137011084
LYVE1	504.04	-2.97444	6.92e-30	chr11	10557866	10568818
SLC51B	176.26	-2.97106	8.03e-20	chr15	65045370	65053396
LRRC3B	9.75563	-2.96856	1.06e-18	chr3	26623700	26710774
SLC25A34	193.593	-2.96583	3.41e-35	chr1	15736314	15741392
SLC7A9	481.207	-2.96527	1.68e-12	chr19	32830511	32869777
CFD	3236.51	-2.96479	9.94e-29	chr19	859659	863569
CTNNA3	333.028	-2.96353	1.67e-11	chr10	65912518	67665685
KCNJ16	229.648	-2.95721	1.48e-10	chr17	70104845	70135605
FOXN1	99.5654	-2.95652	3.34e-10	chr17	28523941	28538157
ACTN2	260.487	-2.95398	7.51e-11	chr1	236686454	236764627
VIP	397.04	-2.95279	2.64e-09	chr6	152750797	152759766
GUCA1C	4.90253	-2.95194	0.00015744	chr3	108907795	108953830
TTC36	50.2087	-2.95143	7.77e-34	chr11	118527433	118531197
PSD	1361.17	-2.95115	8.45e-18	chr10	102402617	102419727
DGKB	87.6787	-2.95044	8.57e-16	chr7	14145049	14974777
HLF	697.554	-2.94463	7.01e-21	chr17	55266222	55325176
FAM25G	0.794176	-2.94169	7.23e-07	chr10	47487236	47491700
FBP2	158.612	-2.94078	9.22e-16	chr9	94558714	94593832
TFF2	20250.7	-2.93585	1.35e-08	chr21	42346358	42351099
NPAS4	28.4403	-2.93009	2.43e-17	chr11	66421004	66426706
GRHL3	654.608	-2.92796	6.33e-15	chr1	24319566	24355318
ABCG2	655.224	-2.92702	1.57e-26	chr4	88090264	88231626
SLC39A2	48.4757	-2.92688	5.32e-07	chr14	20999255	21001875
ANXA1	22915.8	-2.9261	1.18e-19	chr9	73151731	73170394
VEGFD	127.178	-2.92544	6.33e-15	chrX	15345591	15384413
MORN5	79.1791	-2.9222	4e-08	chr9	122159908	122200088
VIT	100.703	-2.9163	3.71e-20	chr2	36696690	36814794
SCGB2A1	147.549	-2.91581	1.57e-08	chr11	62208668	62213939
OLFM3	7.9265	-2.91548	3.12e-08	chr1	101802567	101997234
FMO6P	16.3294	-2.91226	5.04e-14	chr1	171137740	171161563
OTC	459.312	-2.90619	1.9e-08	chrX	38352483	38421450
EPHA7	862.984	-2.90473	6.88e-12	chr6	93240021	93419582
SULT1A2	236.922	-2.90326	7.48e-20	chr16	28591943	28596480
PCP4L1	211.277	-2.90164	2.09e-11	chr1	161258727	161285450
NNAT	275.436	-2.9008	2.13e-28	chr20	37521206	37523688
NPY2R	4.746	-2.90069	4.96e-06	chr4	155208629	155217078
ALDH3A1	4705.23	-2.90027	2.72e-15	chr17	19737985	19748433
CASQ2	651.181	-2.90011	1.17e-11	chr1	115700005	115768805
CHP2	893.341	-2.89794	2.61e-08	chr16	23754627	23758951
NT5C1A	6.91524	-2.8943	9.92e-17	chr1	39659121	39672038
ABCG5	180.513	-2.89103	2.72e-17	chr2	43812472	43838819
ASPDH	32.2162	-2.88578	2.13e-30	chr19	50511600	50513885
CADM2	112.372	-2.88545	9.58e-13	chr3	85505059	86074429
NRXN1	187.772	-2.88261	1.22e-13	chr2	49918505	51032536
GDPD2	246.959	-2.87994	6.76e-18	chrX	70423031	70433391
EPHA6	43.6879	-2.87961	1.26e-11	chr3	96814581	97010127
NOS1	141.67	-2.87622	4.2e-13	chr12	117208142	117361802
MUC15	179.398	-2.87559	4.77e-05	chr11	26559032	26572268
SOSTDC1	661.972	-2.87358	5.7e-11	chr7	16461481	16465849
SCN7A	404.367	-2.87039	1.43e-12	chr2	166403573	166486971
FOSB	6989.01	-2.86114	2.79e-18	chr19	45467995	45475179
IL1RN	8556.86	-2.8567	1.43e-17	chr2	113117893	113134016
NCAM1	1029.19	-2.85135	1.12e-17	chr11	112961247	113265197
GPM6A	119.009	-2.83565	2.11e-16	chr4	175632937	176002691
GPM6B	583.791	-2.83118	4.58e-33	chrX	13770922	13938824
KCNB1	356.25	-2.82744	1.12e-11	chr20	49363877	49482644
KRT2	19.4312	-2.82701	4.79e-11	chr12	52644558	52652175
PRRT4	41.7488	-2.82671	3.32e-14	chr7	128350325	128361685
FADS6	116.246	-2.82596	1.79e-09	chr17	74877311	74893811
SLC51A	329.976	-2.82503	8.41e-32	chr3	196216512	196233430
PLN	2245.26	-2.82448	1.12e-13	chr6	118548263	118561715
GHRL	591.74	-2.8173	5.22e-11	chr3	10285750	10292947
TP63	607.374	-2.81115	2.89e-09	chr3	189789660	189897279
CSTB	24867.4	-2.80822	3.8e-25	chr21	43773665	43776375
CYP4B1	208.815	-2.80715	7.02e-12	chr1	46798998	46819349
CHRM2	665.622	-2.80707	3.68e-08	chr7	136869085	137017024
PLIN4	2416.23	-2.80523	5.63e-11	chr19	4502180	4517704
IGLL5	8676.38	-2.80458	3.79e-15	chr22	22887780	22895833
ZBTB16	480.393	-2.79862	2.71e-15	chr11	114059589	114256770
ACY3	1482.14	-2.78837	2.56e-23	chr11	67642555	67650659
F11	31.8713	-2.78814	4.76e-09	chr4	186265964	186274897
NEFM	45.4526	-2.78457	4.6e-16	chr8	24914942	24919093
PPP1R3C	723.661	-2.77953	7.03e-18	chr10	91628441	91633101
CCKBR	209.946	-2.775	1.42e-07	chr11	6259674	6272127
CHODL	70.5035	-2.77418	3.46e-14	chr21	18244833	18267371
TNFRSF17	209.369	-2.76843	2.72e-17	chr16	11965107	11968068
MT1JP	4.03601	-2.76764	2.13e-12	chr16	56635739	56637086
CPO	16.1699	-2.7558	2.57e-18	chr2	206939554	206969474
TCEAL2	343.456	-2.75323	2.6e-09	chrX	102125688	102127712
SPRR1B	5516.53	-2.74789	0.000261647	chr1	153031203	153032900
VWC2	51.3507	-2.74499	1.48e-11	chr7	49775333	49921950
ARSF	17.0144	-2.74399	9.02e-09	chrX	3041471	3112729
GSDMC	126.459	-2.74132	1.92e-12	chr8	129748196	129786888
NPTX1	647.625	-2.74102	2.01e-09	chr17	80466833	80476604
HSPB8	3380.91	-2.74063	8.79e-16	chr12	119178790	119194746
KHK	716.279	-2.73725	4.62e-35	chr2	27086743	27100751
RSPO2	168.083	-2.73427	2.58e-13	chr8	107899316	108081939
PDK4	7585.27	-2.73151	1.49e-17	chr7	95583497	95596613
PGC	209435	-2.73115	3.27e-06	chr6	41736711	41747401
CPB1	78.8894	-2.72989	5.98e-08	chr3	148827801	148860185
IL36B	14.4296	-2.72926	7.58e-06	chr2	113022091	113052867
SLC23A1	170.394	-2.72844	4.7e-20	chr5	139367196	139383350
ANGPTL1	820.755	-2.72662	2.45e-12	chr1	178849535	178871080
C14orf39	11.3966	-2.72595	1.25e-14	chr14	60435956	60486046
ANGPTL7	79.1715	-2.7256	2.25e-14	chr1	11189289	11195981
PGM5	3532.29	-2.72544	1.69e-12	chr9	68356899	68531061
SCNN1G	168.913	-2.72527	1.1e-07	chr16	23182719	23216879
CKMT2	168.398	-2.72179	1.98e-22	chr5	81233320	81266398
WFDC5	15.2474	-2.71951	8.07e-07	chr20	45109452	45115172
PCOLCE2	175.71	-2.71653	2.57e-16	chr3	142817860	142889203
ASB5	246.727	-2.71567	2.41e-06	chr4	176213675	176269222
CDH19	246.144	-2.71553	8.75e-11	chr18	66501187	66604138
FHL1	11305.3	-2.70172	3.35e-15	chrX	136196896	136211359
SH3GL2	50.4551	-2.70132	2.2e-09	chr9	17578954	17797128
FOXE1	79.7778	-2.69876	1.5e-05	chr9	97853255	97856715
ASIC5	4.85874	-2.69618	3.46e-06	chr4	155829729	155866273
SOX15	316.983	-2.69549	4.72e-16	chr17	7588180	7590170
SORCS3	21.1813	-2.69475	6.64e-11	chr10	104641101	105265242
CYP2D6	217.373	-2.68607	1.44e-24	chr22	42126499	42130881
HSPB6	14394.1	-2.68566	8.44e-10	chr19	35754566	35757029
LAMB4	35.4945	-2.68495	1.45e-18	chr7	108075537	108130356
LTF	9369.81	-2.68285	1.3e-08	chr3	46436005	46485234
GSTM5	296.641	-2.68157	1.64e-23	chr1	109712242	109718268
FXYD1	79.4545	-2.68091	9.23e-21	chr19	35139634	35143055
SIGLEC11	64.8614	-2.68014	2.96e-21	chr19	49948993	49961172
MT1M	290.063	-2.67652	2.14e-15	chr16	56632622	56633986
IGSF11	84.3486	-2.67515	4.54e-16	chr3	118900631	119034966
MS4A8	773.771	-2.67488	2.18e-12	chr11	60699574	60715811
C2orf71	7.22257	-2.67436	6.28e-10	chr2	29061690	29074261
MYH11	180172	-2.67176	4.29e-09	chr16	15703135	15857030
MME	2218.06	-2.66777	6.59e-13	chr3	155079647	155183729
SERPINB2	981.129	-2.66465	1.16e-06	chr18	63887705	63903890
PIRT	40.3982	-2.662	1.05e-11	chr17	10822475	10838101
FAM46B	817.652	-2.66096	2.13e-14	chr1	27005020	27012842
SLC2A4	713.613	-2.6592	2.26e-14	chr17	7281735	7288048
SFRP1	1832.03	-2.64036	2.66e-11	chr8	41261957	41309471
SGCA	481.537	-2.6399	9.76e-15	chr17	50165985	50175932
KRTDAP	85.5531	-2.63684	0.000152802	chr19	35487324	35490531
MYL9	50613.7	-2.63511	1.74e-15	chr20	36541484	36549823
ANPEP	49147.7	-2.62409	4.95e-09	chr15	89784895	89814840
GCNT4	716.967	-2.62277	1.51e-20	chr5	75027464	75030899
RBPMS2	1633.81	-2.62112	3.54e-14	chr15	64739891	64775587
SLC9A4	787.791	-2.62093	3.31e-08	chr2	102473303	102533972
BCO1	450.887	-2.61844	2.28e-19	chr16	8123869	81291142
RAET1L	137.88	-2.61767	3.33e-09	chr6	150020130	150025532
DHDH	135.927	-2.614	5.44e-22	chr19	48933682	48944969
SLC5A11	43.4011	-2.61031	5.48e-15	chr16	24845863	24911628
MYOT	64.7758	-2.60874	4.62e-21	chr5	137867856	137887851
ANKRD35	262.551	-2.60863	4.76e-23	chr1	145866560	145885866
LGI1	32.9171	-2.60798	3.01e-11	chr10	93757809	93798174
LRAT	109.133	-2.6075	1.29e-10	chr4	154743971	154753119
PABPC1L2A	0.558684	-2.60089	3.22e-05	chrX	73077338	73079512
SNX31	37.9841	-2.59754	6.18e-11	chr8	100572874	100618405
LGALS9B	346.814	-2.59704	6.62e-11	chr17	20449863	20467535
DAPL1	256.701	-2.59379	4.77e-07	chr2	158795317	158815984
AADACL2	7.19752	-2.58994	1.53e-10	chr3	151733916	151757768
SOX21	729.225	-2.58769	1.32e-07	chr13	94709625	94712543
ADH4	790.903	-2.58667	9.69e-07	chr4	99123657	99144298
SYNM	17182.3	-2.58529	6.96e-09	chr15	99105080	99135595
XKR4	110.765	-2.58473	2.77e-13	chr8	55102457	55526151
ABI3BP	3843.77	-2.58426	4.09e-16	chr3	100749335	100993490
PPY	5.85998	-2.58221	6.68e-08	chr17	43940802	43942274
DENND2C	399.282	-2.58201	2.12e-19	chr1	114584575	114670111
STMN4	8.79231	-2.58144	2.33e-10	chr8	27235323	27258439
PRAP1	4576.97	-2.5788	1.26e-09	chr10	133347340	133352683
MPZ	148.486	-2.57705	1.75e-31	chr1	161304735	161309972
P2RX2	39.7357	-2.57625	1.86e-10	chr12	132618780	132622386
SLC5A1	4482.18	-2.57618	1.06e-15	chr22	32059170	32113024
FXYD6	1650.42	-2.57563	1.49e-22	chr11	117836976	117877031
UNC5D	45.2451	-2.57411	1.21e-09	chr8	35235457	35796550
HPGD	5345.78	-2.57221	1.25e-18	chr4	174507649	174522898
LDB3	910.911	-2.55802	1.64e-10	chr10	86668669	86700053
LOR	5.06524	-2.55459	4.36e-11	chr8	23296897	23404209
GFRA2	103.462	-2.55033	5.49e-21	chr8	21692018	21788834
PTGDR2	175.904	-2.54716	2.95e-24	chr11	60850925	60855971
GRIA4	41.0931	-2.54669	1.03e-15	chr11	105610073	105913505
HAND2	1421.29	-2.5465	2.84e-08	chr4	173526501	173530227
CASP16P	62.9545	-2.5463	2.66e-20	chr16	3144291	3149946
CKB	9473.89	-2.54257	1.44e-18	chr14	103519658	103522859
TRIM40	181.641	-2.53871	5.62e-12	chr6	30136733	30148735
CRYAB	2160.73	-2.53757	5.38e-17	chr11	111908620	111913213
MALL	1029.61	-2.53711	1.49e-20	chr2	110083870	110116566
LIX1	42.2996	-2.53586	1.39e-09	chr5	97091870	97142816
FLG2	6.54915	-2.53531	3.05e-08	chr1	152348737	152360006
NR4A3	1433.64	-2.5316	1.57e-21	chr9	99821855	99866891
EDN3	518.15	-2.52893	2.76e-11	chr20	59300427	59325992
REP15	88.7013	-2.52699	8.79e-12	chr12	27696519	27697589
BTNL3	529.458	-2.52153	8.33e-09	chr5	180988845	181006727
VSIG2	4584.34	-2.51692	3.73e-12	chr11	124747472	124752272
LMOD1	8586.77	-2.5145	4.08e-11	chr1	201896456	201946588
SLC6A11	64.0186	-2.51269	1.26e-06	chr3	10816200	10833792
SH3GL3	20.9487	-2.50644	2.35e-07	chr15	83447228	83618741
ZNF185	3837.41	-2.50419	3.33e-16	chrX	152914442	152973481
LRRC52	1.22513	-2.50375	0.000257953	chr1	165544241	165563948
TAGLN3	28.6816	-2.49972	2.41e-08	chr3	111998739	112013888
SORCS1	118.76	-2.49839	1.71e-11	chr10	106573663	107164708
NIPAL4	197.423	-2.498	3.69e-11	chr5	157460019	157474722
SHBG	46.1866	-2.4971	8.07e-16	chr17	7630094	7633383
GRIK3	182.704	-2.49123	1.21e-09	chr1	36795527	37034243
PCSK2	159.522	-2.48488	5.04e-07	chr20	17226952	17484577
ADH1B	2137.38	-2.48198	9.21e-10	chr4	99306387	99321442
GPX3	5763.47	-2.48097	2.47e-24	chr5	151020412	151028993
AQP3	4785.54	-2.47836	3.5e-12	chr9	33441154	33447633
PLA2G2C	10.7335	-2.47811	5.65e-14	chr1	20163092	20177364
MZB1	1829.46	-2.47704	2.01e-14	chr5	139387568	139389916
AARD	70.0564	-2.47639	1.81e-12	chr8	116938225	116944000
BBOX1	72.0399	-2.47634	6.03e-11	chr11	27040962	27127807
METTL24	168.607	-2.47533	2.06e-12	chr6	110243895	110358272
HRASLS2	370.098	-2.46908	7.23e-12	chr11	63552770	63563383
FGL2	5011.54	-2.46879	2.07e-20	chr7	77193371	77199833
USP2	361.927	-2.46798	3.78e-23	chr11	119355215	119364182
AIF1L	1067.89	-2.46622	1.94e-19	chr9	131096476	131123152
SGCG	20.681	-2.46609	7.74e-12	chr13	23180921	23325165
PLA2G12B	122.18	-2.46375	4.18e-06	chr10	72934762	72954819
MT1B	1.4689	-2.45989	5.55e-06	chr16	56651899	56653204
NECAB1	268.226	-2.45539	1.16e-14	chr8	90791693	90959402
CDHR5	8728.92	-2.45476	1.31e-15	chr11	616565	625067
PRPH	63.4693	-2.45288	6.43e-11	chr12	49295126	49298698
BCHE	282.732	-2.44885	8.16e-10	chr3	165772903	165837472
CALY	60.3144	-2.44518	1.76e-09	chr10	133325424	133336971
CD79A	3489.89	-2.44295	9.65e-11	chr19	41877120	41881372
ANXA8	308.914	-2.44259	1.68e-05	chr10	47467994	47484158
CAMK2A	68.6056	-2.4407	1.88e-16	chr5	150219491	150289840
DERL3	2056.37	-2.44002	2.97e-18	chr22	23834503	23839012
MAPK4	321.955	-2.43753	3.58e-08	chr18	50560114	50731826
CRABP2	2072.36	-2.43667	5.14e-10	chr1	156699608	156705667
CLEC3A	12.9799	-2.43581	1.61e-06	chr16	78029089	78032104
CLCNKA	32.4251	-2.434	1.75e-11	chr1	16021991	16034050
SH3BGR	222.569	-2.43083	1.41e-24	chr21	39451854	39515506
SLC26A3	1066.16	-2.43018	3.84e-06	chr7	107765467	107803233
LMO3	443.867	-2.42348	2.13e-15	chr12	16548372	16608214
HBA1	195.526	-2.41716	2.03e-11	chr16	176651	177522
KLHL41	44.794	-2.41622	3.09e-16	chr2	169509702	169526262
KRT20	8468.16	-2.41616	5.71e-06	chr17	40875889	40885243
FRRS1L	295.022	-2.41582	2.94e-08	chr9	109130293	109167291
EDN2	102.601	-2.41489	4.75e-10	chr1	41478775	41484683
WSCD2	350.403	-2.41292	3.68e-09	chr12	108131731	108250536
IGFBP6	1491.87	-2.41287	8.51e-25	chr12	53097652	53102344
GPR119	1.84752	-2.41253	9.5e-05	chrX	130384345	130385537
AKR1B10	10335.6	-2.41113	1.37e-08	chr7	134527592	134541414
LRRTM1	43.5183	-2.41109	2.96e-08	chr2	80301878	80304362
SLC52A1	145.133	-2.41059	6.81e-15	chr17	5032602	5035432
TPRG1	344.59	-2.40964	1.16e-16	chr3	189171974	189323482
CNN1	25569.3	-2.40855	5.97e-08	chr19	11538717	11550323
BTG2	12923.7	-2.40591	9.4e-36	chr1	203305536	203309601
KCTD8	29.8521	-2.40301	1.49e-06	chr4	44173903	44448807
S100B	268.886	-2.40193	9.21e-22	chr21	46598618	46605122
KRT16	1912.71	-2.40039	7.53e-06	chr17	41609779	41612827
FLRT1	88.5467	-2.40015	6.28e-18	chr11	64103890	64119173
NLRP6	473.931	-2.39814	1.49e-09	chr11	278570	285388
GRPR	72.667	-2.39706	2.04e-09	chrX	16123301	16153518
INA	78.2648	-2.39612	3.23e-12	chr10	103277163	103290351
HBB	2495.92	-2.39553	5.7e-12	chr11	5225464	5227071
TMEM252	89.077	-2.39312	2.51e-08	chr9	68536582	68540867
TAC3	154.752	-2.38895	2.37e-11	chr12	57009997	57016560
LGALS7B	154.242	-2.38724	1.28e-05	chr19	38789210	38791754
GALR1	13.6774	-2.38395	3.7e-09	chr18	77250052	77270140
SULT2A1	316.005	-2.38084	0.00012037	chr19	47870466	47886397
KRT6B	3911.86	-2.38006	6.07e-05	chr12	52446651	52452126
ELOVL4	146.324	-2.37808	1.15e-17	chr6	79914812	79947598
ANKRD31	36.6792	-2.37705	2.37e-21	chr5	75068297	75236878
CBR1	3244.13	-2.37537	9.35e-46	chr21	36069924	36073177
TMEM82	264.674	-2.37435	2.65e-10	chr1	15742492	15747797
GPR87	144.596	-2.37073	4.36e-05	chr3	151294086	151316848
SLC10A6	57.3254	-2.37009	4.51e-15	chr4	86823468	86849263
PCK2	3282.02	-2.36928	5.11e-37	chr14	24094131	24104132
KCNMB1	2178.86	-2.36774	2.37e-12	chr5	170378161	170389677
SLC5A9	298.819	-2.36587	8.8e-12	chr1	48222685	48248644
FRMD1	123.413	-2.36506	1.24e-08	chr6	168055784	168079159
UGT2B11	12.9056	-2.36472	5.64e-08	chr4	69200190	69214731
HSPA2	1395.17	-2.35939	1.35e-22	chr14	64540468	64543236
KIAA0408	16.7484	-2.35633	3.18e-08	chr6	127438406	127459390
CCKAR	90.0598	-2.35569	5.42e-05	chr4	26481396	26490420
MFSD4A	1965.4	-2.35384	7.65e-13	chr1	205568984	205602918
CLIC3	1425.86	-2.3526	2.8e-13	chr9	136994608	136996572
SMLR1	82.3671	-2.34579	5.49e-06	chr6	130827405	130837136
ADHFE1	152.879	-2.33852	3.08e-19	chr8	66432483	66468809
KCNJ13	69.9934	-2.33795	7.22e-14	chr2	232765802	232776565
ASPA	162.159	-2.3367	2.13e-18	chr17	3474110	3499406
FAM107A	683.856	-2.33558	1.07e-18	chr3	58564112	58577764
KLF15	356.011	-2.33553	1.71e-13	chr3	126342635	126357393
PLPPR5	8.77816	-2.33205	1.89e-07	chr1	98890245	99004893
PDZD4	330.53	-2.32398	3.46e-13	chrX	153802166	153830567
PLAC9P1	4.10442	-2.32322	8.03e-12	chr2	129922862	129934317
ARL4D	320.001	-2.32302	7.28e-15	chr17	43398985	43401136
DUOXA1	415.454	-2.31987	3.31e-09	chr15	45117366	45129876
C8G	364.355	-2.31936	1.81e-08	chr9	136945243	136946975
BMPER	148.804	-2.31825	2.71e-14	chr7	33904911	34155872
PLA2G4D	61.4931	-2.31773	1.13e-10	chr15	42067683	42094554
KRT73	3.173	-2.31634	1.23e-05	chr12	52607570	52618559
CMA1	33.0889	-2.31382	5.51e-08	chr14	24505355	24508265
ABCC13	46.9325	-2.31336	1.11e-08	chr21	14273799	14291385
CDHR2	4346.81	-2.30919	2.01e-10	chr5	176549342	176595768
IRX1	9.27457	-2.30796	8.59e-08	chr5	3596054	3601403
BARX1	2755.68	-2.30668	1.05e-10	chr9	93951627	93955326
DNASE1L3	261.777	-2.30447	3.45e-14	chr3	58192626	58211003
VPREB1	2.02545	-2.3032	5.13e-05	chr22	22244780	22245515
NEGR1	1202.62	-2.30306	9.42e-15	chr1	71402942	72282594
C8orf88	133.884	-2.30201	4.92e-11	chr8	90958478	90985077
CHRDL1	1110.91	-2.29895	1.65e-08	chrX	110673856	110796058
GPER1	332.957	-2.29823	8.68e-15	chr7	1086807	1093815
GNG7	626.233	-2.29453	1.39e-22	chr19	2511220	2702748
LY6D	2202.83	-2.29182	0.0002614	chr8	142784882	142786592
NR0B1	2.15454	-2.29181	1.46e-07	chrX	30304422	30309378
PTN	706.901	-2.29138	6.18e-19	chr7	137227346	137343990
TACR2	1595.61	-2.2868	2.3e-07	chr10	69404202	69416918
RNASE1	16171	-2.28629	3.23e-21	chr14	20801356	20802877
RBM20	98.7105	-2.28604	4.05e-11	chr10	110644397	110839471
SLC27A6	41.6952	-2.28523	7.62e-09	chr5	128965127	129033642
AADAC	931.829	-2.28484	1.34e-08	chr3	151814073	151828488
AKR1C1	2387.44	-2.28144	4.26e-13	chr10	4963262	4977966
CHAD	137.666	-2.28065	1.56e-13	chr17	50464492	50468866
DUSP21	1.91758	-2.28044	0.000176206	chrX	44844003	44844888
SPHKAP	11.6495	-2.27922	4.33e-06	chr2	227979954	228181645
C1QL1	215.258	-2.27245	4.52e-15	chr17	44959693	44968276
TMOD1	595.922	-2.2717	1.94e-13	chr9	97501639	97601743
TPM2	23536.3	-2.26973	3.5e-13	chr9	35682926	35690056
NRSN1	20.5353	-2.26957	5.02e-06	chr6	24126186	24147529
LGALS7	52.5904	-2.26705	0.000559089	chr19	38770968	38773517
SCUBE1	657.214	-2.2641	2.88e-16	chr22	43203223	43343388
TSLP	69.4214	-2.26112	1.53e-17	chr5	111071692	111078024
LGI4	296.372	-2.2607	3.09e-22	chr19	35124513	35135274
GFRA1	1316.18	-2.25847	2.4e-10	chr10	116056931	116273009
SMIM24	6433.2	-2.25841	2.88e-11	chr19	3474407	3480542
GJB2	5588.46	-2.25483	6.45e-15	chr13	20187465	20192975
LEAP2	134.117	-2.2493	7.02e-23	chr5	132873666	132874890
HMGCLL1	20.0872	-2.24898	1.33e-12	chr6	55434373	55579214
LYNX1	2512.01	-2.24816	2.33e-08	chr8	142771197	142776531
FNDC5	165.542	-2.24743	1.19e-14	chr1	32862268	32870813
EMILIN3	85.394	-2.24653	1.75e-15	chr20	41359966	41366858
GADD45B	2676.44	-2.24636	7.67e-31	chr19	2476125	2478259
ADRB3	40.4783	-2.24539	1.1e-07	chr8	37962996	37966666
SLC30A10	95.3136	-2.24378	2.41e-07	chr1	219914264	219928651
PABPC1L2B	0.732661	-2.24074	0.000184736	chrX	73003513	73005712
LIMS2	3020.42	-2.23562	1.97e-15	chr2	127638421	127681786
AKR1C2	1731.53	-2.23201	1.67e-08	chr10	4987776	5018033
RERG	856.222	-2.23035	1.34e-14	chr12	15107782	15221477
NMBR	4.32592	-2.22487	2.48e-09	chr6	142074484	142147105
STMN2	201.15	-2.22479	2.88e-08	chr8	79610814	79666175
LRRC10B	161.612	-2.22262	4.44e-12	chr11	61508800	61511018
SMOC2	6526.84	-2.21892	7.94e-13	chr6	168441151	168667994
UGT2B7	423.551	-2.2182	3.35e-08	chr4	69051264	69112987
ACTG2	74482.6	-2.21619	1.63e-06	chr2	73892966	73919653
ACE	3652.22	-2.21534	2.57e-30	chr17	63477061	63498380
CAPN9	735.096	-2.21263	5.84e-08	chr1	230747384	230801772
DNAJB5	1550.48	-2.21234	9.5e-15	chr9	34989641	34998433
DGKK	12.0699	-2.21093	6.11e-05	chrX	50365407	50470738
GPT	739.532	-2.20992	3.02e-12	chr8	144504082	144507172
UCN3	47.5592	-2.20848	1.5e-05	chr10	5365009	5374692
TMEM79	729.131	-2.20779	1.09e-22	chr1	156282913	156292443
ANXA8L1	236.109	-2.20633	6.39e-07	chr10	46375590	46391783
P2RY14	447.814	-2.20381	3.77e-18	chr3	151212117	151249210
SLC46A1	700.106	-2.2025	7.61e-27	chr17	28394642	28406212
COL21A1	206.115	-2.20249	1.69e-14	chr6	56056590	56247580
TTC9	1377.06	-2.20052	2.42e-15	chr14	70641787	70675360
MYOZ2	13.361	-2.19956	1.07e-09	chr4	119135784	119187789
TAC1	91.8495	-2.19557	0.000190159	chr7	97731959	97740472
NAP1L2	97.4861	-2.19187	2.74e-11	chrX	73212301	73214874
LMAN1L	3.41658	-2.19171	3.41e-06	chr15	74812853	74825758
LY6H	54.0097	-2.19029	2.84e-14	chr8	143157914	143160040
FGFBP1	893.351	-2.18876	8.79e-06	chr4	15935570	15938740
ALOX15B	272.655	-2.18871	2.52e-11	chr17	8039040	8049133
MYO1A	3442.03	-2.18662	1.74e-11	chr12	57028517	57050117
GNAO1	1605.59	-2.18592	1.7e-10	chr16	56191339	56357444
C15orf59	212.322	-2.18367	1.83e-14	chr15	73735431	73751475
TMEM154	1285.81	-2.18315	1.27e-18	chr4	152626114	152680165
CXCR2	293.616	-2.18095	2.63e-10	chr2	218126013	218137253
ASPG	152.729	-2.18085	2.13e-09	chr14	104085686	104112709
SPAG17	127.146	-2.18081	7.64e-08	chr1	117953595	118185269
C1QTNF7	360.912	-2.17847	9.51e-12	chr4	15428005	15446167
ADGRB3	79.2567	-2.17352	9.66e-10	chr6	68635740	69389511
ADRB2	178.325	-2.17299	7.73e-17	chr5	148826593	148828634
AKAP6	814.897	-2.16593	1.79e-11	chr14	32329273	32833062
CNKSR2	162.417	-2.1622	3.34e-08	chrX	21374298	21642862
FOXD3	44.5507	-2.1568	1.7e-08	chr1	63323059	63325126
CD36	1412.75	-2.15583	4.36e-17	chr7	80646446	80674418
JPH2	1812.71	-2.15531	5.05e-09	chr20	44176817	44187578
GRID2	27.6375	-2.15529	7.99e-08	chr4	92304399	93774555
ARHGEF26	953.817	-2.15379	1.82e-13	chr3	154121360	154257827
RBFOX3	209.034	-2.15089	1.69e-06	chr17	79089345	79516148
SMTN	14049.9	-2.14863	1.12e-16	chr22	31081296	31104624
ENHO	45.3292	-2.14767	1.36e-11	chr9	34521042	34523039
GHR	374.542	-2.14708	2.59e-15	chr5	42565864	42721878
HOPX	2485.52	-2.14428	3.36e-13	chr4	56647988	56681706
ATP2B2	36.5168	-2.14415	3.35e-09	chr3	10324023	10505657
TNXB	4192.01	-2.14239	2.4e-12	chr6	32008420	32013273
GPR15	68.0234	-2.13866	1.12e-07	chr3	98531899	98534679
TUSC5	71.279	-2.13792	0.000149019	chr17	1279663	1300987
DCAF12L1	9.26925	-2.13742	0.000775981	chrX	126549383	126552859
SNORA11	12.7934	-2.13711	8.68e-09	chrX	54814370	54814500
COL4A5	1595.68	-2.13604	2.23e-13	chrX	108439844	108697545
GUCA2A	126.283	-2.13554	0.000151121	chr1	42162691	42164724
PNOC	98.665	-2.13317	7.47e-12	chr8	28317132	28343354
RCAN2	2046.43	-2.13142	5.93e-17	chr6	46220730	46491323
KY	71.7766	-2.12945	1.38e-13	chr3	134607001	134651045
KCNJ15	806.607	-2.12916	8.87e-10	chr21	38256698	38301824
SLC28A2	1634.13	-2.12894	2.65e-05	chr15	45252230	45275934
C2orf54	1065.77	-2.12782	1.09e-08	chr2	240886048	240892038
TAGLN	36755	-2.12771	8.59e-11	chr11	117199294	117207465
SULT1A1	1196.83	-2.1203	1.74e-25	chr16	28605587	28609328
HTR3B	6.94174	-2.12011	0.000188665	chr11	113904796	113946561
FAM129A	6915.55	-2.11948	5.62e-14	chr1	184791025	184974586
DES	78659.3	-2.11789	2.62e-05	chr2	219418377	219426739
TPSG1	106.704	-2.1175	1.94e-08	chr16	1221651	1225254
AQP11	311.823	-2.11618	7.91e-33	chr11	77589635	77610356
RNF150	1474.3	-2.11253	2.61e-11	chr4	140865571	141133462
ADCY5	2037.46	-2.11204	5.77e-10	chr3	123282296	123416342
SORBS1	13093	-2.11068	7.81e-11	chr10	95311773	95561420
XDH	1524.21	-2.11051	1.92e-11	chr2	31334322	31414745
UGT1A3	8.22504	-2.10984	2.64e-06	chr2	233729127	233773299
CYP2C18	1223.03	-2.1074	7.4e-11	chr10	94683494	94736191
TPM1	25647	-2.10696	6.49e-20	chr15	63042639	63066093
RAET1G	70.0145	-2.10686	9.43e-11	chr6	149916878	149923152
KIAA2022	102.068	-2.10668	3.18e-09	chrX	74732856	74925452
ART3	56.1428	-2.10637	4.55e-10	chr4	76074695	76112802
NTN1	2513.14	-2.10547	1.66e-13	chr17	9021542	9244000
MMP27	4.72652	-2.10338	1.13e-08	chr11	102691684	102705737
NPY	57.9666	-2.10237	2.81e-05	chr7	24284188	24291865
EFS	515.95	-2.10176	8.9e-19	chr14	23356400	23365633
DGKG	441.736	-2.1016	1.31e-14	chr3	186147201	186362234
BHMT2	200.39	-2.10108	1.02e-13	chr5	79069724	79090074
SV2C	71.3126	-2.10099	1.86e-10	chr5	76083414	76333956
KLF8	363.234	-2.09885	9.45e-19	chrX	56232356	56291530
S100A2	3233.21	-2.09767	7.12e-05	chr1	153561109	153565830
RYR3	266.484	-2.09696	5.29e-12	chr15	33310962	33866103
DUOX1	1803.11	-2.0967	2.49e-10	chr15	45129994	45165578
TRIM29	9676.7	-2.09548	4.92e-07	chr11	120111275	120128913
ENAM	84.5167	-2.09499	1.03e-10	chr4	70628744	70646819
DHRS11	2386.48	-2.09498	2.27e-21	chr17	36591796	36600804
CCDC69	3574.69	-2.09467	1.61e-18	chr5	151181052	151224093
PPP1R14A	1219.74	-2.0944	8.03e-13	chr19	38251237	38256591
MYOM1	609.821	-2.09418	4.5e-13	chr18	3066807	3220108
HSPB7	3019.73	-2.09407	3.36e-07	chr1	16014028	16018790
PCP4	186.804	-2.09363	4e-05	chr21	39867421	39929397
CAP2	1135.91	-2.08972	3.14e-14	chr6	17393505	17557792
GPAT3	658.751	-2.08776	8.96e-20	chr4	83536317	83605874
REEP2	355.906	-2.08275	8.81e-12	chr5	138439001	138446969
ATCAY	29.4524	-2.08117	8.4e-10	chr19	3880620	3928082
CAB39L	1211.1	-2.08106	5.13e-24	chr13	49308650	49444126
PITPNM3	1591.45	-2.07981	7.27e-16	chr17	6451263	6556557
MAB21L1	23.9442	-2.07864	2.06e-10	chr13	35473789	35476695
COL19A1	80.69	-2.07857	4.4e-08	chr6	69866556	70212454
CYP2C9	354.781	-2.07555	2.72e-09	chr10	94938658	94989391
STON1	1289.1	-2.07512	2.33e-14	chr2	48530169	48598515
NEUROD1	53.9059	-2.07372	2.63e-05	chr2	181668295	181680665
PITX1	6378.78	-2.07338	1.84e-18	chr5	135027734	135034274
ASB2	1155.43	-2.07241	2.17e-10	chr14	93934153	93957421
CRTAC1	123.84	-2.07187	6.45e-08	chr10	97879626	98030828
ATP1B2	323.255	-2.07125	1.04e-15	chr17	7646627	7657771
APOBEC2	120.695	-2.07074	5.9e-10	chr6	41053201	41064891
ITGA8	1616	-2.06785	5.31e-12	chr10	15513949	15720335
OPCML	43.6786	-2.06689	1.5e-11	chr11	132414665	133532612
NRG2	94.3502	-2.06612	2.9e-12	chr5	139846779	140043299
LMO1	57.0276	-2.0661	0.000151906	chr11	8224304	8263878
POPDC2	520.636	-2.06539	6.83e-10	chr3	119642052	119660590
PLAC9	338.25	-2.06511	6.89e-21	chr10	80131683	80145064
SYT10	12.5401	-2.06228	5.34e-06	chr12	33375413	33439819
LONRF2	562.911	-2.06094	3.04e-09	chr2	100273291	100322733
GRIK5	341.696	-2.05928	2.88e-10	chr19	42001789	42065815
FABP4	489.531	-2.05834	9.48e-07	chr8	81478497	81483238
BMP3	449.44	-2.05826	3.19e-05	chr4	81030965	81057625
NKAPL	29.1221	-2.05771	1.34e-15	chr6	28259297	28260958
AKR7A3	3999.31	-2.05572	1.21e-12	chr1	19282563	19288786
LMOD3	47.4756	-2.05467	7.44e-13	chr3	69108672	69122595
C11orf96	5135.72	-2.05411	7.3e-18	chr11	43942556	43943883
GRP	71.2836	-2.0532	4.82e-05	chr18	59220168	59230774
GRIK2	41.1636	-2.05111	1.23e-11	chr6	101398985	102070083
PGR	286.579	-2.04994	3.75e-12	chr11	101029624	101129063
PNLIPRP2	201.196	-2.04778	0.000120673	chr10	116620953	116645143
ALDH3B2	828.421	-2.04767	6.36e-06	chr11	67662162	67674840
CYP11A1	48.0235	-2.04638	8.98e-11	chr15	74337762	74367740
ADRA1D	222.421	-2.04102	7.27e-08	chr20	4220631	4249012
CACNB2	426.547	-2.03841	4.49e-15	chr10	18260655	18541759
ARHGEF25	833.723	-2.03828	9.53e-15	chr12	57611435	57617245
SEMA6D	695.175	-2.0353	1.57e-15	chr15	47717367	47774223
DMRTA1	121.285	-2.03474	1.57e-08	chr9	22446841	22452473
CCL25	2665.35	-2.03458	0.00090765	chr19	8052762	8062663
UBE2QL1	154.952	-2.03444	1.54e-11	chr5	6448623	6496721
PLIN1	241.522	-2.03404	2.77e-06	chr15	89664370	89679417
ANKS1B	107.452	-2.03192	3.98e-11	chr12	98734791	98894896
SFRP5	330.509	-2.03167	3.31e-06	chr10	97766751	97771999
MMRN1	633.208	-2.02459	6.19e-12	chr4	89894901	89954629
CNTN1	750.797	-2.02349	6.61e-07	chr12	40908357	41072411
MYLK	31478.1	-2.02187	5.71e-09	chr3	123612296	123884302
SLC35G1	842.91	-2.0213	4.37e-26	chr10	93893970	93903824
NDRG4	426.658	-2.0207	5.1e-17	chr16	58464090	58513619
S100A14	10098.6	-2.01983	4.03e-11	chr1	153614256	153616332
SHISA9	57.9915	-2.01651	1.3e-06	chr16	12901620	13240416
SMIM5	275.711	-2.01525	2.67e-16	chr17	75636595	75641406
TMEM211	24.9854	-2.01241	9.66e-07	chr22	24935098	24946695
NAT2	174.737	-2.01033	8.02e-06	chr8	18391245	18401213
PTGR1	2660.75	-2.01008	5.89e-30	chr9	111562967	111599431
PDLIM3	7189.21	-2.009	3.67e-12	chr4	185500661	185535558
ADAMTS1	4104	-2.00778	1.94e-19	chr21	26836287	26845409
CGNL1	1141.21	-2.00691	2.03e-14	chr15	57376505	57550727
KCNMA1	4576.97	-2.00681	9.31e-08	chr10	76869601	77637819
SLC22A17	860.041	-2.00352	3.69e-16	chr14	23346311	23352451
MRGPRF	2066.12	-2.00267	4.15e-10	chr11	69004394	69013382
WFIKKN2	13.8788	-2.00197	3.99e-09	chr17	50835244	50842348
LEP	39.1222	-2.00004	4.56e-07	chr7	128241278	128257629
FOXP2	853.356	-1.99794	3.63e-09	chr7	114414997	114693772
AQP7	204.314	-1.99668	2.37e-13	chr9	33384950	33402682
AGTR1	195.482	-1.99542	2.89e-06	chr3	148697871	148743003
LRRC4	212.448	-1.9934	2.27e-19	chr7	128027071	128030949
SCIN	1116.61	-1.99287	2.32e-12	chr7	12570577	12653603
SUSD2	1484.96	-1.99281	1.03e-16	chr22	24181476	24189106
DMD	2373.65	-1.99175	8.11e-12	chrX	31119228	31266907
MYOCD	1573.42	-1.99162	2.72e-08	chr17	12665890	12768948
SCUBE2	440.548	-1.99158	2.8e-13	chr11	9019500	9091603
PLCD4	370.013	-1.99082	1.81e-27	chr2	218607765	218637186
PCDH11Y	8.68003	-1.99044	2.31e-05	chrY	5000226	5105598
DUSP5	1920.36	-1.98746	3.21e-19	chr10	110497867	110511544
EHD3	1185.47	-1.98709	1.89e-19	chr2	31234014	31268394
TNFRSF13B	126.715	-1.98653	6.47e-08	chr17	16939084	16972088
FAXDC2	1387.72	-1.98641	8.96e-16	chr5	154818492	154850685
FBXL22	404.446	-1.98604	1.29e-11	chr15	63597353	63602421
COX7A1	473.077	-1.98494	1.42e-21	chr19	36150922	36152869
BTBD11	496.161	-1.98451	2.55e-09	chr12	107320588	107659642
ENPP6	56.3977	-1.98395	6.68e-12	chr4	184088706	184217961
ATP6V1G2	47.1295	-1.98321	1.52e-16	chr6	31544451	31546848
ADAMTSL1	547.906	-1.98037	5.21e-19	chr9	18474081	18684954
HSD17B2	3250.72	-1.97925	4.07e-10	chr16	82035253	82098534
DUSP26	70.4223	-1.9789	3.72e-10	chr8	33591330	33600106
LPAR3	79.1489	-1.97734	1.15e-07	chr1	84813403	84893213
TCEAL5	14.7957	-1.97681	3.11e-07	chrX	103273690	103276869
DOCK3	254.87	-1.97422	1.72e-12	chr3	50675241	51384198
FOXF2	1509.49	-1.97255	8.06e-16	chr6	1389576	1395603
DACT3	1230.76	-1.97158	7.61e-11	chr19	46647612	46661138
SLC25A4	2249.24	-1.96947	1.95e-28	chr4	185143263	185150384
CSRP1	31492.7	-1.96931	3.79e-15	chr1	201483530	201507259
ELANE	14.8412	-1.96746	4.32e-10	chr19	852209	856246
MAP6	410.047	-1.96495	1.87e-12	chr11	75586918	75668434
SLC46A2	17.7255	-1.96449	4.09e-12	chr9	112878920	112890913
HCAR2	162.757	-1.96342	2.07e-07	chr12	122701293	122703357
NRXN3	1141.83	-1.96332	7.84e-08	chr14	78170373	79868290
PM20D1	48.3035	-1.96191	2.95e-14	chr1	205828022	205850148
EVPLL	9.74723	-1.95928	1.83e-06	chr17	18377765	18389646
PRKN	195.507	-1.95918	5.16e-19	chr6	161347558	162727802
CPEB1	92.1025	-1.95784	1.02e-11	chr15	82543201	82571823
RGS2	3359.85	-1.95744	8.71e-20	chr1	192809039	192812277
CLVS2	41.1826	-1.95663	0.000670075	chr6	122995971	123072919
NXPE4	16.3887	-1.95591	5.7e-05	chr11	114570591	114595762
C10orf107	35.87	-1.95284	1.57e-12	chr10	61662961	61766333
DLG2	219.354	-1.95246	4.18e-13	chr11	83455013	84317339
GSG1L	9.76749	-1.9495	1.06e-10	chr16	27787529	27888157
NMRK2	10.9878	-1.94914	2.5e-05	chr19	3933103	3942416
RBM24	151.107	-1.94762	2.53e-09	chr6	17282064	17293868
RANBP3L	32.2502	-1.94696	5.25e-11	chr5	36250612	36301902
PLCXD3	199.894	-1.94642	1.06e-06	chr5	41306946	41510628
TMEM132C	87.0122	-1.94523	3.39e-06	chr12	128267403	128707915
CNTN2	65.7016	-1.9429	9.22e-09	chr1	205043124	205078272
C1QTNF4	48.6587	-1.94288	7.28e-12	chr11	47589664	47594409
P2RY1	377.246	-1.94252	1.52e-14	chr3	152834693	152841439
FLNA	162130	-1.94142	2.08e-11	chrX	154348532	154374638
BARX2	1045.55	-1.94079	3.8e-10	chr11	129375986	129452279
CES2	14398.1	-1.93912	8.49e-15	chr16	66934444	66945091
CSRNP1	3317.25	-1.9384	3.46e-34	chr3	39141851	39153611
MT1A	125.36	-1.93497	4.59e-08	chr16	56638666	56640088
HTR4	28.7744	-1.93265	1.22e-05	chr5	148451032	148637061
FOXF1	2563.69	-1.93193	3.6e-16	chr16	86510527	86514464
SULT2B1	1252.79	-1.93046	3.84e-08	chr19	48575736	48599427
MAPT	383.854	-1.93035	5.78e-09	chr17	45894382	46028333
FUT9	680.665	-1.92837	9.65e-05	chr6	96015969	96215612
F13B	5.19312	-1.92544	0.000570144	chr1	197039191	197067267
HOXA4	248.465	-1.92504	1.34e-14	chr7	27128507	27130780
GSN	32827	-1.92415	2.51e-29	chr9	121268102	121332842
C1QTNF2	136.724	-1.92234	2.51e-16	chr5	160347768	160370641
CORO6	117.765	-1.91997	1.11e-13	chr17	29614756	29621423
ACTC1	539.287	-1.9198	1.18e-08	chr15	34788096	34795726
FAM83A	1347.65	-1.91946	3.27e-05	chr8	123182352	123210079
MT1X	1671.31	-1.91771	1.31e-17	chr16	56682470	56684196
ARPP21	8.68871	-1.91597	0.000287571	chr3	35679787	35794496
FMO2	1111.81	-1.91562	1.76e-08	chr1	171185208	171212683
ZBED2	131.777	-1.91266	1.5e-08	chr3	111592900	111595335
CXCL17	6886.45	-1.91183	5.11e-05	chr19	42428538	42443048
ESRRB	42.1368	-1.91107	3.58e-09	chr14	76371347	76501837
MAB21L2	92.7214	-1.90888	2.8e-06	chr4	150581925	150584693
AOC3	4403.78	-1.90525	6.01e-11	chr17	42853243	42858131
SULT1B1	3252.83	-1.90445	2.28e-08	chr4	69726968	69760712
GLOD5	83.5245	-1.90405	1.33e-13	chrX	48761750	48773648
RAB9B	199.959	-1.90378	1.73e-11	chrX	103776324	103832282
PTH1R	72.6962	-1.90339	1.41e-14	chr3	46877746	46903799
B4GALNT2	162.373	-1.90259	0.000145049	chr17	49132460	49169989
SPATA4	7.0521	-1.90231	8.47e-07	chr4	176184574	176195671
JAM2	1206.28	-1.90133	4.82e-15	chr21	25639282	25717562
NACAD	300.181	-1.90104	5.21e-13	chr7	45080437	45088894
DMPK	3193.42	-1.89878	7.61e-16	chr19	45769709	45782557
BVES	747.023	-1.89639	6.9e-10	chr6	105096824	105137174
FAM3B	2240.4	-1.89633	1.76e-07	chr21	41316734	41357727
NEXN	3260.77	-1.89581	3.54e-10	chr1	77888515	77943893
CFL2	3087.94	-1.89535	9.01e-13	chr14	34710382	34714823
CLIP3	2293.71	-1.89376	7.26e-14	chr19	36014660	36032895
CNGA3	40.7372	-1.89349	1.06e-07	chr2	98346155	98398601
GRHL1	1074.82	-1.89305	8.8e-13	chr2	9951663	10002284
HDC	134.661	-1.89301	3.16e-12	chr15	50241949	50265965
PRUNE2	7407.58	-1.89233	1.11e-06	chr9	76611376	76692415
JAKMIP2	147.306	-1.89224	1.18e-13	chr5	147585441	147782848
TIAM1	740.278	-1.89203	2.14e-15	chr21	31118418	31344354
IMPG2	35.139	-1.89125	1.69e-16	chr3	101222546	101320575
SLC8A2	233.333	-1.89012	6.29e-06	chr19	47428022	47472050
ANK2	1357.51	-1.88792	6.77e-10	chr4	112706018	113383740
GLTP	3233.29	-1.88638	6.37e-35	chr12	109850943	109880488
SLC16A9	317.342	-1.88583	1.58e-08	chr10	59650764	59709891
ATP2B3	13.2455	-1.88471	4.31e-06	chrX	153536122	153582929
ITGB1BP2	89.7761	-1.88187	1.84e-15	chrX	71301734	71305371
GLP2R	160.839	-1.88175	6.97e-09	chr17	9825551	9892103
PKNOX2	168.834	-1.88041	7.27e-13	chr11	125164663	125433389
VSIG8	28.032	-1.88007	8.36e-11	chr1	159854316	159862657
PRKAA2	685.851	-1.88002	4.94e-07	chr1	56645317	56715335
MYRFL	196.726	-1.87988	4.16e-07	chr12	69825323	69958725
PTGS1	2187	-1.87926	4.91e-21	chr9	122370530	122395703
TNFAIP8L3	242.804	-1.87925	3.38e-14	chr15	51056601	51105276
MSRB3	3456.4	-1.87918	3.86e-11	chr12	65278987	65466907
OSGIN1	550.213	-1.87875	1.01e-20	chr16	83953222	83966332
MEI1	299.83	-1.87853	1.23e-15	chr22	41699514	41799455
HRH2	163.204	-1.87793	1.08e-16	chr5	175658037	175686242
CYP4Z2P	5.07891	-1.87377	0.000213421	chr1	46843095	46900475
ADH1C	5200.08	-1.87371	5.33e-06	chr4	99336492	99353045
FRZB	1986.54	-1.87207	2.67e-11	chr2	182833276	182866770
RHOB	24040.9	-1.87111	4.69e-21	chr2	20447071	20449443
BTNL8	1163.95	-1.87028	2.74e-07	chr5	180899077	180950906
EVPL	7469.91	-1.86788	1.25e-12	chr17	76006845	76027452
FLNC	20767.5	-1.86653	6.53e-06	chr7	128830429	128859274
NR0B2	1033.86	-1.86589	2.4e-07	chr1	26911484	26914076
SULT1C3	33.1941	-1.86522	0.00017485	chr2	108239992	108260886
C8orf46	54.2072	-1.86501	1.8e-07	chr8	66493256	66518524
FABP5	3340.61	-1.8645	2.98e-12	chr8	81280483	81284777
BEND5	116.135	-1.86318	2.06e-11	chr1	48727523	48776969
ST6GAL2	144.405	-1.8631	1.5e-08	chr2	106801600	106887107
DAAM2	1857.03	-1.86302	1.1e-13	chr6	39792997	39904877
FCER1A	129.125	-1.86272	1.89e-07	chr1	159289714	159308224
SSUH2	152.564	-1.86166	6.81e-10	chr3	8619400	8644798
KLK11	2102.24	-1.86164	1.2e-05	chr19	51022231	51027646
ARHGEF4	923.298	-1.86121	4.65e-09	chr2	130917397	131047253
FBP1	4962.71	-1.86104	4.45e-15	chr9	94603139	94639641
IRF4	731.416	-1.85974	3.78e-11	chr6	391739	411443
LRP1B	42.2497	-1.85922	2.98e-07	chr2	140231427	142131701
RYR2	724.744	-1.85877	1.08e-08	chr1	237042402	237833988
NPC1L1	1920.99	-1.85655	5.04e-06	chr7	44512536	44541315
ABCA8	857.452	-1.85581	3.63e-08	chr17	68867287	68955392
SBSPON	743.57	-1.85532	2.76e-09	chr8	73064543	73093272
RNF165	83.7256	-1.85517	1.32e-10	chr18	46334224	46460820
ANGPTL5	10.0233	-1.85431	3.27e-06	chr11	101890674	101916522
LRRC3	782.592	-1.85324	3.98e-21	chr21	44455486	44462196
PDZRN3	2259.28	-1.85317	2.27e-12	chr3	73382430	73624921
NUDT10	38.2985	-1.85234	6.36e-09	chrX	51332231	51337525
GPR12	6.09309	-1.85164	8.4e-05	chr13	26755201	26760785
REEP1	662.402	-1.85053	1.83e-09	chr2	86213997	86337654
KIAA1644	713.429	-1.85019	1.86e-07	chr22	44243677	44312851
HTR7	35.8689	-1.84788	7.35e-13	chr10	90740819	90857914
GPA33	3311.68	-1.84731	8.42e-06	chr1	167052836	167090631
DUSP1	15620.3	-1.8471	2.15e-18	chr5	172768090	172771200
MT1G	3252.42	-1.84677	1.6e-07	chr16	56666735	56668065
SLC26A7	60.4704	-1.8454	6.99e-08	chr8	91209494	91398154
CHST5	387.056	-1.84525	2.08e-05	chr16	75528530	75535170
RASGEF1C	34.8717	-1.84496	3.82e-08	chr5	180100795	180209130
ZCCHC12	40.0712	-1.84384	6.46e-08	chrX	118823743	118826973
ADRA1A	27.5853	-1.84317	8.13e-12	chr8	26753815	26865655
FAXC	334.368	-1.84219	9.32e-08	chr6	99271161	99349990
MAOB	2229.27	-1.84145	1.21e-10	chrX	43766610	43882475
GPR155	1695.31	-1.84098	3.76e-14	chr2	174431572	174487088
B3GAT1	187.677	-1.837	6.42e-08	chr11	134378504	134411918
PRDM8	416.66	-1.83656	1.92e-13	chr4	80197503	80204328
CYBRD1	7705.94	-1.8362	1.76e-15	chr2	171522356	171558133
ST8SIA3	18.8632	-1.8354	3.14e-05	chr18	57352490	57368930
HACD1	290.385	-1.83455	4e-11	chr10	17589959	17617374
IP6K3	31.6715	-1.82931	2.74e-09	chr6	33721666	33746985
EGR1	16911.4	-1.82809	3.95e-15	chr5	138465492	138469315
SNORD116-1	1.63039	-1.82785	0.000340508	chr15	25051476	25051572
SPTSSB	1102.17	-1.82626	5.89e-07	chr3	161344792	161372950
ZBTB7C	2037.12	-1.82533	9.41e-09	chr18	48027268	48409422
B3GNT8	736.716	-1.825	2.94e-13	chr19	41425359	41428730
CNTNAP3	116.09	-1.8244	8.23e-10	chr9	39072767	39288303
SYNPO2	28864.5	-1.82422	2.06e-05	chr4	118888841	119061247
GSTM2	575.986	-1.82378	2.61e-20	chr1	109668022	109683997
SLC7A14	50.419	-1.82254	8.9e-05	chr3	170459554	170586074
PCDH10	166.075	-1.82252	5.1e-05	chr4	133149290	133194610
NXPH3	338.784	-1.8225	1.09e-07	chr17	49575936	49583809
PKHD1L1	90.5022	-1.82133	8.66e-10	chr8	109362477	109537214
CACNA1H	4425.57	-1.82036	1.8e-10	chr16	1153241	1221772
THSD4	1981.6	-1.82024	7.17e-14	chr15	71141449	71783383
MYRIP	290.692	-1.81855	1.14e-10	chr3	39809660	40260320
VIPR2	188.988	-1.81741	1.29e-07	chr7	159028175	159097204
LVRN	33.8897	-1.81725	1.97e-09	chr5	115962454	116027602
KLF9	4791.47	-1.81672	3e-20	chr9	70384597	70414657
MPPED2	112.208	-1.81639	2.48e-13	chr11	30410071	30580493
CST11	2.57636	-1.81637	0.000278816	chr20	23450404	23452845
FGF2	627.292	-1.81521	7.76e-11	chr4	122826831	122898236
MRO	85.9257	-1.81516	3.31e-14	chr18	50795120	50820064
SNORA47	15.3145	-1.81304	4.92e-07	chr5	77080434	77080571
ACADL	36.2585	-1.81201	8.05e-08	chr2	210187992	210225491
BTC	559.445	-1.81185	1.68e-18	chr4	74744760	74794686
FFAR1	4.32083	-1.81106	2.57e-05	chr19	35351542	35352464
GDF7	131.088	-1.81063	2.24e-10	chr2	20666664	20679241
ALKAL2	37.9866	-1.81009	1.42e-12	chr2	279561	288308
ADAM33	705.156	-1.8097	2.32e-08	chr20	3667965	3682690
SVIL	12182	-1.80962	2.5e-12	chr10	29457348	29735924
SORBS2	2912.75	-1.80828	3.66e-13	chr4	185585444	185656969
CHAT	6.30325	-1.80785	0.000698575	chr10	49614037	49665104
NR1H4	165.89	-1.80747	7.95e-05	chr12	100503360	100563867
TMEFF2	28.1426	-1.80701	4.4e-07	chr2	192176743	192194933
ADA	1120.2	-1.80609	9.86e-18	chr20	44619519	44651758
MLIP	28.4699	-1.80515	2.36e-08	chr6	54018916	54266280
TGFB1I1	4891.74	-1.80511	8.05e-15	chr16	31472208	31477960
ZNF331	1180.6	-1.80474	2.48e-16	chr19	53555240	53580269
FEV	147.241	-1.80459	0.000922065	chr2	218981087	218985657
KCNK7	56.9186	-1.804	9.34e-13	chr11	65592855	65595996
ITIH5	2348.93	-1.80352	2.11e-12	chr10	7559270	7619673
PRICKLE2	1343.26	-1.80343	6.04e-12	chr3	64093850	64225455
FILIP1	1209.99	-1.80299	1.44e-09	chr6	75456390	75493914
PLIN5	100.662	-1.80277	4.25e-12	chr19	4522531	4535196
TPSD1	200.372	-1.80192	5.78e-06	chr16	1256272	1258493
TM4SF20	2577.34	-1.7989	0.000195101	chr2	227362038	227379306
CYSTM1	23710.7	-1.7982	2.58e-14	chr5	140175068	140243789
PTPN13	956.775	-1.79812	3.9e-12	chr4	86594315	86815175
ARHGAP10	1341.31	-1.79755	7.22e-22	chr4	147732302	148072776
PCDH9	371.734	-1.79707	3.57e-07	chr13	66302834	67230336
DCAF12L2	12.697	-1.79624	5.72e-06	chrX	126163499	126166097
SYT4	50.909	-1.79601	0.000707174	chr18	43267892	43277650
SNAP91	56.9456	-1.79599	8.97e-06	chr6	83552886	83708559
NEU4	181.259	-1.79543	1.09e-05	chr2	241810932	241817413
ACOX2	481.13	-1.79541	1.16e-13	chr3	58505136	58537202
CACNA2D3	97.25	-1.79495	2.78e-13	chr3	54122666	55074557
TCEAL7	135.926	-1.79352	2.82e-13	chrX	103330186	103332326
SLC10A4	26.5205	-1.79351	1.9e-07	chr4	48483343	48489524
CPNE6	77.7747	-1.793	4.86e-06	chr14	24071347	24078100
MAPK10	394.909	-1.79288	1.44e-12	chr4	86012296	86360222
ACTA2	32670.4	-1.79017	3.96e-10	chr10	88935074	88991397
KCNA2	50.5077	-1.78962	4.5e-07	chr1	110603154	110606353
UGT2B15	520.738	-1.7894	4.77e-05	chr4	68646597	68670776
CBX7	2048.96	-1.78538	3.92e-22	chr22	39130774	39152650
ATG9B	369.953	-1.78488	5.34e-11	chr7	151012209	151024499
LDHD	851.714	-1.78464	1.84e-12	chr16	75111860	75116772
BFSP2	18.9535	-1.78376	4.98e-10	chr3	133399995	133475212
GPR17	64.7121	-1.78172	7.42e-09	chr2	127645864	127652639
ADAMTSL3	591.372	-1.78019	3.7e-10	chr15	83654086	84039841
C2orf88	695.533	-1.77818	3.87e-14	chr2	190180955	190203484
DYNC1I1	260.591	-1.77808	1.01e-09	chr7	95772506	96098424
UGT2A3	1290.99	-1.77783	0.000415584	chr4	68928459	68951791
RGMA	3931.75	-1.77703	6.04e-07	chr15	93043406	93089214
CRHBP	29.3371	-1.7756	6.62e-13	chr5	76952855	76969474
ZFP36	25379.9	-1.77454	1.58e-21	chr19	39406847	39409412
GSTM1	907.615	-1.77404	0.000222302	chr1	109687796	109693745
AR	333.733	-1.7713	6.72e-10	chrX	67544623	67696075
LRRN4CL	312.375	-1.77104	1.12e-12	chr11	62686402	62689899
C7	4644.36	-1.77083	2.77e-05	chr5	40909252	40984640
AFF3	465.952	-1.77035	1e-08	chr2	99547254	100142575
MASP1	186.158	-1.77026	8.22e-09	chr3	187234082	187292022
PDE2A	685.107	-1.76982	4.74e-15	chr11	72576140	72674453
C22orf42	3.76188	-1.76951	0.000589455	chr22	32149006	32159292
PRAMENP	26.0952	-1.76777	1.65e-05	chr22	21991099	22043934
S100A12	161.539	-1.76692	1.93e-05	chr1	153373708	153375599
DSC1	13.7398	-1.76683	9.05e-07	chr18	31129251	31162856
FRMPD4	6.80064	-1.76656	1.94e-06	chrX	12138466	12724523
DSC2	6974.4	-1.76621	2.05e-10	chr18	31065974	31102432
CNTFR	372.155	-1.76343	4.74e-05	chr9	34551432	34589737
TGFBR3	2945.75	-1.76157	8.59e-15	chr1	91680343	91906002
ADAD2	17.2262	-1.76104	1.7e-05	chr16	84191117	84197166
MYOZ1	26.8027	-1.76018	2.15e-12	chr10	73631612	73641757
BHLHA15	229.913	-1.75901	1.36e-08	chr7	98212254	98212959
CA2	14093.3	-1.75818	7.07e-07	chr8	85463902	85481492
ACKR1	1459.96	-1.75736	6.22e-08	chr1	159204013	159206500
RNF223	341.525	-1.75711	2.23e-09	chr1	1071746	1074307
TNS1	29788.1	-1.7535	1.81e-09	chr2	217799789	217944073
CPED1	2297.97	-1.75335	2.1e-09	chr7	120988697	121297444
C9orf47	36.6315	-1.75018	1.67e-10	chr9	88990863	88996142
TSPAN2	1163.38	-1.75011	2.44e-10	chr1	115048011	115089500
RASD2	603.869	-1.7455	4.38e-14	chr22	35541305	35553998
GNG8	8.19175	-1.74506	3.62e-10	chr19	46634076	46634682
SIX2	847.919	-1.74488	1.23e-05	chr2	45005185	45009403
CDON	878.345	-1.74442	2.21e-11	chr11	125956818	126063292
C12orf54	9.79457	-1.7428	9.62e-08	chr12	48482503	48496514
NPR1	602.728	-1.74113	2.16e-16	chr1	153678688	153693992
TRIM74	10.3109	-1.74013	1.39e-13	chr7	72959485	72969466
GPR25	108.954	-1.73971	2.06e-08	chr1	200872955	200874178
GALNT15	366.665	-1.73959	7.68e-11	chr3	16174677	16229746
TXNDC5	1479.75	-1.7377	6.7e-24	chr6	7881514	7910077
NOVA1	329.467	-1.73725	2.69e-08	chr14	26445883	26597754
EPM2A	408.655	-1.73669	4.09e-20	chr6	145625304	145735520
HBA2	1060.31	-1.73554	9.48e-08	chr16	172870	173713
AGMO	233.067	-1.73363	6.34e-06	chr7	15200318	15562015
ABCA9	290.325	-1.733	2.54e-09	chr17	68974632	69060995
MFAP4	10655.9	-1.73079	7.06e-10	chr17	19383442	19387219
ATOH8	338.736	-1.72872	3.64e-11	chr2	85753786	85791383
CALD1	48658.6	-1.72825	3.43e-10	chr7	134891400	134970729
ELAVL3	22.7684	-1.72816	2.46e-07	chr19	11451328	11480988
ADTRP	1251.78	-1.72596	6.67e-07	chr6	11713655	11779047
CASTOR1	77.7238	-1.72444	6.14e-21	chr22	30285118	30289627
NCS1	2904.1	-1.72311	3.2e-11	chr9	130172578	130237304
ANGPTL6	69.5671	-1.72274	4.6e-14	chr19	10092337	10102749
CITED2	3307.57	-1.72168	2.8e-32	chr6	139372255	139374213
UGT1A10	668.669	-1.71978	7.8e-05	chr2	233636477	233773305
KCNMB2	25.5481	-1.71957	5.56e-08	chr3	178558700	178844429
TMEM25	853.484	-1.71951	2.8e-16	chr11	118531088	118535835
PPP1R14D	647.535	-1.71758	2.41e-07	chr15	40815445	40828709
C15orf62	164.232	-1.71746	3.37e-15	chr15	40769961	40772449
CD300LG	26.9503	-1.71701	1.61e-05	chr17	43847148	43858234
GFOD1	1336.82	-1.71566	1.08e-16	chr6	13469270	13472063
MAP3K20	9253.07	-1.71542	1.43e-15	chr2	173075837	173268009
RADIL	118.909	-1.7143	1.06e-10	chr7	4799109	4883704
MALRD1	613.139	-1.71404	0.00065257	chr10	19048771	19734478
NLGN1	136.438	-1.71343	8.73e-07	chr3	173398448	174283349
RIC3	173.481	-1.71209	2.01e-07	chr11	8106050	8169094
SLC35F1	119.651	-1.71194	4.62e-09	chr6	117907526	118317676
BDKRB1	162.169	-1.71066	4.7e-15	chr14	96256210	96264763
ANKRD53	67.4138	-1.70983	1.24e-17	chr2	70978445	70985499
C3orf18	242.406	-1.70972	1.26e-19	chr3	50558025	50567792
MAF	3566.82	-1.70774	1.63e-23	chr16	79593848	79600725
SUSD4	573.914	-1.70719	1.42e-06	chr1	223220819	223364202
PPP1R12B	18294.7	-1.70667	1.5e-07	chr1	202462743	202588569
HSPB2	37.0836	-1.70644	1.01e-12	chr11	111912736	111914093
HAS1	80.9712	-1.70532	1.33e-06	chr19	51713112	51723992
BMP6	243.735	-1.70507	5.21e-14	chr6	7726099	7881728
GPRASP1	527.415	-1.70506	1.23e-10	chrX	102651401	102659082
CD207	80.1927	-1.70466	1.23e-07	chr2	70830212	70835823
SSBP2	1098.56	-1.70433	9e-16	chr5	81412807	81751253
MYL4	25.6023	-1.70404	2.18e-12	chr17	47209348	47223679
ZNF536	93.6319	-1.70356	6.02e-07	chr19	30372393	30713586
RERGL	92.1867	-1.70282	1.83e-06	chr12	18080869	18090193
KLF4	7274.53	-1.70224	9.51e-19	chr9	107484857	107489720
WNT9A	409.741	-1.70183	2.39e-08	chr1	227918656	227947930
KLF2	6820.13	-1.70097	3.6e-15	chr19	16324826	16328662
TRPC4	152.926	-1.70001	7.42e-10	chr13	37632063	37870425
LRRTM3	5.17457	-1.69861	0.000221945	chr10	67012266	67101551
STON1-GTF2A1L	14.5115	-1.69832	5.86e-07	chr2	48529925	48776517
SLC7A8	3757.52	-1.6975	5.42e-16	chr14	23125295	23154450
AMER2	9.89495	-1.69624	4.07e-05	chr13	25161679	25172167
TSPYL2	1244.9	-1.69543	2.9e-23	chrX	53082360	53088546
BEX4	861.344	-1.69407	9.58e-14	chrX	103215092	103217200
GFRA3	294.644	-1.69354	9.24e-06	chr5	138252380	138274564
MPP1	1424.81	-1.69078	9.84e-19	chrX	154778684	154805527
LRRC19	333.33	-1.69021	7.85e-06	chr9	26993137	27005693
ABCG4	33.9395	-1.68855	3.22e-14	chr11	119149040	119162665
PEG3	366.38	-1.68733	5.25e-07	chr19	56810077	56840726
MYH7	15.2085	-1.68674	1.8e-06	chr14	23412738	23435686
HIPK4	18.3915	-1.6862	4.2e-12	chr19	40379271	40390221
FERMT2	4573.61	-1.68498	6.1e-12	chr14	52859488	52951097
TSC22D3	6272.42	-1.68062	3.38e-17	chrX	107713222	107775988
CASQ1	47.9685	-1.68042	9.43e-06	chr1	160190495	160201886
RRAD	605.871	-1.68036	9.64e-09	chr16	66921679	66925536
CDHR1	219.725	-1.67882	0.000166573	chr10	84194635	84218696
ZNF471	192.764	-1.67778	2.14e-11	chr19	56507843	56530214
MUSTN1	2.26878	-1.67772	9.98e-09	chr3	52833115	52835219
SMIM6	428.897	-1.67658	1.43e-09	chr17	75646566	75647977
DUSP13	7.87567	-1.67416	0.000540817	chr10	75094432	75109212
SERPINB10	5.53314	-1.67388	0.000208736	chr18	63907990	63936111
HRCT1	105.825	-1.6734	4.29e-09	chr9	35906192	35907141
GLYAT	4.06341	-1.67239	0.000755269	chr11	58710088	58731974
ATP13A5	15.1055	-1.67203	0.000129004	chr3	193274789	193378843
PLA2G5	115.564	-1.67157	6.05e-08	chr1	20070208	20091901
KCNQ5	74.8271	-1.66949	3.94e-08	chr6	72621843	73198850
SCN2B	57.5097	-1.66921	1.24e-06	chr11	118162804	118176622
PAIP2B	465.672	-1.66907	1.46e-12	chr2	71182738	71227103
MYOM2	116.48	-1.66736	1.31e-15	chr8	2045043	2145456
TUBB4A	159.046	-1.66729	3.18e-06	chr19	6494319	6502848
EML1	1769.35	-1.6671	3.15e-12	chr14	99793408	99942058
FAM181B	38.2656	-1.66423	2.34e-06	chr11	82732004	82733864
DCT	14.2424	-1.66345	2.92e-07	chr13	94437304	94549413
PRKAR2B	1079.9	-1.66009	1.06e-11	chr7	107044733	107161811
PPP1R3G	161.449	-1.65977	3.92e-12	chr6	5085486	5087221
ENTPD3	391.597	-1.65938	8.43e-07	chr3	40387156	40428626
GAS1	1171.94	-1.65904	2.88e-08	chr9	86944362	86947189
C1orf115	1809.4	-1.65839	2.92e-14	chr1	220690286	220699157
ACACB	2238.28	-1.65686	1.59e-17	chr12	109139397	109268225
GPR1	60.3064	-1.65654	4.03e-08	chr2	206175316	206213628
CPXM2	2380.42	-1.65541	2.67e-07	chr10	123745636	123891984
TMED6	128.531	-1.65435	7.8e-10	chr16	69343246	69351809
HIF3A	1404.9	-1.65326	1.47e-05	chr19	46298376	46343433
TMEM132E	76.1928	-1.65149	3.51e-09	chr17	34580749	34639318
MXD1	6641.55	-1.6504	3.35e-17	chr2	69915041	69942944
NME5	58.7477	-1.64977	2.24e-10	chr5	138115172	138139443
GPD1	1493.72	-1.64925	1.35e-06	chr12	50103819	50111320
ZMAT4	10.4174	-1.6492	0.000637003	chr8	40530591	40897824
CCL21	3084.85	-1.64886	2.5e-06	chr9	34709005	34710167
NAP1L5	277.296	-1.64802	1.55e-19	chr4	88695913	88698235
BTNL2	4.4744	-1.64559	6.15e-05	chr6	32393339	32407130
CAND2	378.982	-1.64495	5.51e-09	chr3	12796672	12834814
TMEM108	141.907	-1.64436	9.9e-15	chr3	133038288	133397775
PLCL1	387.711	-1.64418	1.05e-16	chr2	197804702	198149884
CNTN3	53.0381	-1.64399	4.8e-06	chr3	74262569	74521140
ACER2	993.739	-1.64253	2.43e-09	chr9	19408927	19452502
NFASC	2320.27	-1.64226	4.6e-08	chr1	204944226	205022822
SNORD116-4	6.56261	-1.64221	1.79e-05	chr15	25059537	25059634
PGLYRP4	40.5517	-1.64156	0.000666287	chr1	153330121	153348841
ZSCAN18	802.072	-1.6371	1.96e-11	chr19	58083842	58098363
CLDN15	2698.82	-1.6363	3.04e-07	chr7	101232092	101238820
MAOA	5096.31	-1.63572	1.19e-12	chrX	43654907	43746824
CCDC146	476.791	-1.63504	2.81e-17	chr7	77122617	77295204
DIXDC1	2183.28	-1.6326	8.77e-12	chr11	111927144	111975995
TPD52L1	969.557	-1.63088	9.76e-09	chr6	125154189	125264406
GDF10	69.9998	-1.62969	5.23e-05	chr10	47300224	47313583
CABP7	30.7415	-1.62911	3.7e-11	chr22	29720355	29731831
NR4A1	9143.43	-1.62887	3.05e-11	chr12	52051402	52059507
PTX3	82.3065	-1.62354	2.61e-09	chr3	157436791	157443628
SRPX	794.474	-1.62279	2.88e-09	chrX	38149335	38220924
C10orf142	2.18853	-1.62156	1.6e-06	chr10	44292750	44294649
ROR2	1306.04	-1.62142	1.89e-09	chr9	91726447	91950162
SLC6A1	119.183	-1.62126	9.84e-14	chr3	10992734	11039249
ATF3	3416.6	-1.62058	6.3e-13	chr1	212608628	212620777
NBEA	832.395	-1.61798	1.33e-07	chr13	34942287	35672736
SPARCL1	20937.2	-1.61565	1.05e-08	chr4	87473330	87529503
ACOT12	4.53633	-1.6143	1.15e-05	chr5	81330128	81394169
IRX3	383.952	-1.61425	1.59e-05	chr16	54283300	54286466
SNRPN	951.688	-1.61425	2.42e-14	chr15	24856512	24978723
KANK2	7438.27	-1.61286	4.1e-14	chr19	11164267	11194590
CTSG	106.246	-1.61283	0.000129693	chr14	24573518	24576260
P2RY2	396.465	-1.61226	1.3e-09	chr11	73218298	73242427
TMEM74	18.7798	-1.61146	9.19e-08	chr8	108778976	108787615
SOX17	304.461	-1.6108	3.5e-16	chr8	54457935	54460896
PPP2R2C	459.575	-1.60973	0.000294373	chr4	6320578	6472599
KAT2B	1838.51	-1.60931	3.42e-28	chr3	20040032	20154404
NRG3	38.8951	-1.60733	2.74e-05	chr10	81875314	82987179
PIM1	3669.37	-1.60722	5.83e-23	chr6	37170146	37175428
METTL7A	4573.73	-1.60586	2.64e-17	chr12	50924751	50932517
RBP7	142.31	-1.60469	4.65e-12	chr1	9997197	10016020
TMEM59L	87.9842	-1.60432	1.27e-06	chr19	18612872	18621039
NSG1	379.431	-1.60424	7.79e-08	chr4	4386963	4419058
SASH1	2733.73	-1.60402	2.67e-23	chr6	148508135	148552050
GRIN2A	353.008	-1.60307	1.04e-05	chr16	9753405	10182754
KIT	1094.16	-1.60298	3.43e-10	chr4	54657928	54740715
GRIA1	32.5589	-1.60244	4.35e-06	chr5	153490524	153813869
BMP5	98.169	-1.6002	5.25e-05	chr6	55753653	55875590
BAALC	82.1941	-1.59941	2.59e-08	chr8	103140693	103230305
ABCA4	37.2978	-1.59673	7.08e-09	chr1	93992838	94121149
CSPG4	4583.48	-1.59622	3.32e-10	chr15	75674322	75712848
CCL14	95.6302	-1.59618	3.88e-09	chr17	35983656	35986728
MYZAP	81.2672	-1.59595	1.17e-10	chr15	57591904	57685364
FGFBP2	33.1808	-1.59557	7.01e-11	chr4	15960240	15963236
SLITRK5	162.098	-1.59479	2.61e-05	chr13	87672615	87679615
SOBP	963.662	-1.59432	7.59e-11	chr6	107490113	107661309
NDUFA4L2	1861.16	-1.59345	6.38e-11	chr12	57234903	57240692
PIGR	109788	-1.59256	0.000112702	chr1	206928522	206946466
PHYHD1	446.145	-1.59249	1.69e-09	chr9	128922283	128942041
PIANP	94.008	-1.59172	6.03e-09	chr12	6693791	6700430
ICAM3	214.6	-1.59118	1.31e-08	chr19	10333776	10339834
C14orf132	1370.7	-1.59101	8.53e-09	chr14	96039324	96093971
FKBP5	4598.2	-1.59064	3.03e-16	chr6	35573585	35728583
CRYL1	2510.25	-1.59003	1.85e-20	chr13	20403667	20525873
AHNAK2	7878.7	-1.58964	4.17e-07	chr14	104937251	104970483
PHYHIP	162.509	-1.58876	6.1e-11	chr8	22219703	22232338
CHRM4	45.0296	-1.58811	7.25e-07	chr11	46384792	46386608
ZNF385B	202.845	-1.58802	3.01e-06	chr2	179441984	179861505
DNER	230.249	-1.58799	0.000279876	chr2	229357629	229714570
PLD5	37.0244	-1.58712	0.000459384	chr1	242088387	242449482
COL23A1	177.592	-1.58626	2.06e-11	chr5	178237616	178590555
SALL2	453.516	-1.58196	2.59e-08	chr14	21521081	21537216
MT1E	4179.66	-1.58165	3.39e-09	chr16	56625673	56627113
SOWAHA	891.929	-1.58083	8.58e-08	chr5	132813324	132816797
SLC2A12	553.975	-1.5792	4.65e-08	chr6	133987581	134052651
HS6ST3	109.36	-1.57827	0.000194712	chr13	96090839	96839562
TRIM73	18.7752	-1.57768	3.78e-15	chr7	72959477	72969466
PDZD2	1070.92	-1.57766	4.46e-14	chr5	31639410	32110932
GYPC	1657.79	-1.57658	1.55e-13	chr2	126655935	126696675
KLRB1	302.846	-1.5764	2.73e-11	chr12	9595274	9607901
NR1I3	37.7082	-1.57568	1.29e-14	chr1	161229666	161238210
SYNGR1	874.871	-1.57534	5.15e-09	chr22	39349949	39385588
TEF	1218.17	-1.57332	4.98e-24	chr22	41381929	41399328
MFAP5	1640.31	-1.5713	9.43e-08	chr12	8645943	8662888
GGN	84.89	-1.57125	4.1e-18	chr19	38384352	38388028
SELENOM	5090.76	-1.5698	3.85e-13	chr22	31104772	31107587
KCNH2	1726.3	-1.56817	1.51e-06	chr7	150949431	150955829
SYNDIG1L	8.29927	-1.56666	2.18e-07	chr14	74405893	74426102
KIRREL3	43.7282	-1.56608	9.85e-09	chr11	126423501	127000870
ANXA10	5899.69	-1.56551	0.000416966	chr4	168092537	168187742
AK5	76.8825	-1.56251	2.78e-08	chr1	77282602	77559969
KCNK3	680.991	-1.56231	5.68e-05	chr2	26692713	26731198
TSHB	2.61139	-1.56184	0.000423572	chr1	115033946	115034309
SDPR	1645.24	-1.56015	5.14e-09	chr2	191834306	191847280
ID4	959.016	-1.55947	9.05e-13	chr6	19837370	19842200
C22orf23	63.9677	-1.55945	1.64e-12	chr22	37943050	37953669
CES3	1352.69	-1.55886	4.54e-07	chr16	66961229	66975149
NDN	1112.8	-1.55858	3.86e-12	chr15	23685407	23687303
GDPD3	565.137	-1.55832	4.23e-10	chr16	30104810	30113557
TNNT3	19.2658	-1.55782	3.51e-06	chr11	1919569	1938706
NCR2	5.19866	-1.55734	0.000353886	chr6	41335790	41350887
SEZ6L	71.9898	-1.55701	3.45e-05	chr22	26169474	26383597
SLC26A10	19.2066	-1.55607	1.17e-07	chr12	57619910	57626151
MICU3	182.734	-1.55586	4.36e-11	chr8	17027238	17122639
SPON1	6041.77	-1.55535	1.69e-07	chr11	13962637	14268133
NKX2-3	112.489	-1.55508	1.09e-08	chr10	99532933	99536523
FAM3D	4247.63	-1.55471	1.24e-05	chr3	58633943	58666834
ACPP	662.421	-1.55271	6.96e-08	chr3	132317367	132358846
MSANTD1	42.5076	-1.55211	6.04e-13	chr4	3244369	3256613
CAPN13	547.339	-1.55075	8.08e-06	chr2	30722771	30807445
SLC3A1	938.55	-1.54919	0.000105182	chr2	44275458	44320823
DCN	25711	-1.54907	1.66e-11	chr12	91143277	91183124
FMN2	104.418	-1.54844	2.93e-05	chr1	240091885	240475189
ZP1	11.7878	-1.54832	1.04e-09	chr11	60867542	60875691
RHOV	664.397	-1.54651	1.61e-05	chr15	40872214	40874289
VILL	4569.42	-1.54563	3.19e-10	chr3	37993587	38007185
ZCCHC5	19.2973	-1.54553	0.000133897	chrX	78656069	78659328
EPB41L3	1398.7	-1.54544	9.19e-14	chr18	5392381	5544310
ALDOC	1288.91	-1.54512	4.42e-16	chr17	28573115	28576933
ADAMTS8	525.197	-1.5435	1.26e-05	chr11	130404923	130428993
ITGA7	2401.05	-1.5424	1e-08	chr12	55684570	55712305
RGAG4	406.932	-1.54173	1.41e-10	chrX	72127111	72131901
TPTEP1	353.932	-1.53771	1.63e-09	chr22	16601911	16648830
CTTNBP2	389.835	-1.53754	5.4e-08	chr7	117710651	117872220
KCNA3	230.199	-1.53702	1.23e-07	chr1	110672452	110675033
AKR1C3	6842.79	-1.53514	6.37e-09	chr10	5094376	5098176
FBXO32	6037.26	-1.53267	1.24e-09	chr8	123497887	123541253
FAM229B	268.097	-1.53262	8.6e-14	chr6	112087471	112102790
CYP2C19	27.8488	-1.5323	2.85e-05	chr10	94762681	94855551
LANCL3	116.652	-1.53177	4.57e-10	chrX	37571569	37677497
SSTR1	1435.03	-1.53015	2.43e-06	chr14	38207999	38213063
HEPACAM	12.1455	-1.52956	0.000151863	chr11	124919250	124936412
NRG4	146.177	-1.52909	3.51e-06	chr15	75941986	76012444
TMEM240	46.4685	-1.52826	1.71e-14	chr1	1534778	1540360
GGT6	1971.07	-1.52552	6.22e-05	chr17	4556927	4560596
SMIM10L2B	68.4023	-1.52484	1.95e-11	chrX	135094985	135098634
CYP4F35P	59.6266	-1.52422	0.000127364	chr18	14337423	14342524
TKFC	3125.51	-1.52351	3.03e-25	chr11	61333182	61353426
UNC13C	28.5095	-1.52325	0.000313278	chr15	53978180	54628608
ATP2B4	14019.1	-1.52308	1.07e-11	chr1	203626787	203744081
LRRC66	516.941	-1.52303	1.2e-06	chr4	51993641	52017620
DIRAS1	183.025	-1.52298	6e-06	chr19	2714567	2721392
AIM1L	1670.14	-1.52254	1.16e-07	chr1	26321859	26354130
ZFPM2	428.016	-1.51961	6.52e-10	chr8	105319543	105804539
ARG1	22.0453	-1.51903	2.09e-08	chr6	131573204	131584332
RGS5	21471.2	-1.51884	2.78e-13	chr1	163304206	163321791
MEIS1	1674.47	-1.51789	9.15e-12	chr2	66435400	66572759
TRIM55	16.6173	-1.51768	4.6e-05	chr8	66127043	66175483
NRP2	4964.27	-1.51721	4.5e-11	chr2	205682500	205777156
S1PR5	91.9957	-1.51484	5.51e-10	chr19	10512742	10517450
EPHX3	612.907	-1.51303	0.000102829	chr19	15226922	15233047
TUBB6	3620.06	-1.51122	4.11e-14	chr18	12308059	12326616
SMIM10L2A	110.08	-1.5099	1.41e-08	chrX	135421933	135428074
GAP43	86.4463	-1.5092	1.42e-05	chr3	115623304	115721487
ANO5	498.539	-1.50889	5.95e-07	chr11	22193176	22283367
ARMCX1	499.737	-1.50873	1.27e-12	chrX	101550531	101554692
CXCL12	3278.3	-1.5079	1.58e-09	chr10	44377062	44385097
ALK	26.002	-1.50743	3.62e-06	chr2	29192774	29921611
AHNAK	57460.5	-1.50718	6.91e-19	chr11	62433542	62546860
KCNN3	1015.69	-1.50615	3.45e-10	chr1	154697466	154859862
ANGPT1	385.86	-1.50578	4.69e-13	chr8	107249482	107336515
CHL1	553.525	-1.50489	8.4e-08	chr3	319683	409414
MAP1B	5962.51	-1.50458	6.97e-09	chr5	72179628	72209570
TXLNB	106.081	-1.50419	1.92e-09	chr6	139240061	139292071
PDLIM4	1484.4	-1.5037	3.02e-11	chr5	132257658	132273454
CDH20	8.26925	-1.50354	1.75e-07	chr18	61333582	61555773
LURAP1	58.8245	-1.50338	2.16e-12	chr1	46203334	46221256
RGS9	153.133	-1.50101	1.36e-08	chr17	65137338	65227703
GNA15	900.641	-1.50077	2.95e-10	chr19	3136032	3163769
CYP2J2	817.848	-1.50024	1.3e-09	chr1	59893308	59926798
MXRA7	5719.61	-1.49936	1.83e-12	chr17	76673650	76711005
LRFN5	58.7693	-1.49714	7.3e-09	chr14	41606856	41904551
TPSAB1	1504.36	-1.49661	4.06e-08	chr16	1240677	1242554
RNF112	38.9775	-1.49653	1.83e-11	chr17	19411178	19417276
GGTA1P	341.396	-1.49651	2.41e-12	chr9	121455041	121500027
CEACAM18	76.9957	-1.49617	0.000826625	chr19	51478643	51490605
KLHDC8A	118.583	-1.49594	1.39e-12	chr1	205336065	205357090
ELL2	3285.43	-1.49581	6.36e-21	chr5	95885098	95962071
MAGI2	343.508	-1.49546	3.57e-12	chr7	78017057	79453574
DMGDH	53.8991	-1.49432	6.22e-12	chr5	78997564	79069674
CLDN5	1244.51	-1.49364	1.28e-10	chr22	19523024	19525337
POU2AF1	2175.46	-1.49153	4.01e-06	chr11	111352256	111379432
CYS1	537.593	-1.48785	3.92e-06	chr2	10056799	10080411
CCR10	126.346	-1.48573	3.65e-12	chr17	42679402	42681827
ARHGEF37	1174.29	-1.48464	3.25e-16	chr5	149581572	149634964
IL17B	21.1723	-1.48354	2.14e-11	chr5	149374267	149404202
ELAVL4	74.0854	-1.48342	6.73e-06	chr1	50048014	50203785
SYNC	419.754	-1.48322	1.94e-06	chr1	32679906	32702760
ARHGDIG	161.581	-1.48303	0.000292871	chr16	280606	283003
ACY1	554.488	-1.48266	9.55e-16	chr3	51983284	51989202
SNCG	370.805	-1.48213	3.03e-07	chr10	86958531	86963260
CLMP	1840.35	-1.48186	4.55e-08	chr11	123072006	123195305
ITPKB	4052.16	-1.48097	6.66e-12	chr1	226631690	226739175
CPE	2608	-1.4795	2.11e-07	chr4	165378942	165498547
DAND5	22.6463	-1.47795	2.33e-07	chr19	12969618	12974753
SNORA12	25.6675	-1.47727	1.68e-08	chr10	100237156	100237302
RELN	289.458	-1.47686	3.98e-05	chr7	103471784	103989516
SNORD9	7.10315	-1.47651	8.72e-09	chr14	21392151	21392253
PALLD	18548.5	-1.47614	1.77e-10	chr4	168631617	168928457
CEND1	49.803	-1.47578	1.04e-08	chr11	787110	790126
FAM110D	142.919	-1.47411	4.69e-13	chr1	26159020	26162628
PLEKHO1	2984.2	-1.47207	2.29e-13	chr1	150149434	150160065
SLC16A7	1014.19	-1.47203	1.75e-09	chr12	59689337	59789854
FAM46C	2422.14	-1.47105	6.85e-11	chr1	117605982	117628389
DCLK2	366.687	-1.47005	3.63e-09	chr4	150078274	150257456
TMTC1	1923.23	-1.46906	5.71e-08	chr12	29500813	29783810
PDE1B	337.996	-1.46746	7.12e-10	chr12	54561444	54579239
FOS	21817.6	-1.46629	2.37e-10	chr14	75278778	75282234
TMEM63C	188.455	-1.46591	9.87e-05	chr14	77181759	77259495
PID1	886.405	-1.46585	4.76e-09	chr2	229023973	229232092
REEP6	2893.06	-1.46524	6.81e-07	chr19	1491005	1497927
SFN	10885.6	-1.46442	1.51e-07	chr1	26863138	26864457
RND2	135.849	-1.46402	1.77e-06	chr17	43025241	43032041
TCP11L2	753.151	-1.4638	3.13e-19	chr12	106302791	106329868
SLIT2	1018.7	-1.46336	1.71e-06	chr4	20251905	20620561
CAV1	6849.04	-1.46198	5.8e-09	chr7	116524785	116561185
TXNIP	35495.6	-1.46162	7.48e-15	chr1	145992426	145996631
TMEM220	445.222	-1.46117	3.78e-14	chr17	10711136	10730329
ABHD6	911.136	-1.46043	4.87e-30	chr3	58237502	58294736
IGSF10	247.756	-1.46027	7.76e-06	chr3	151435990	151440790
PDE1C	375.736	-1.45892	7.76e-09	chr7	31783513	32071436
GNMT	40.5128	-1.45718	1.14e-07	chr6	42960754	42963880
MLLT11	709.323	-1.45718	5.29e-11	chr1	151059675	151068497
HHLA2	1667.91	-1.45654	6.84e-05	chr3	108311785	108378284
PER3	1959.98	-1.45592	1.14e-13	chr1	7784429	7845180
PLPP7	157.051	-1.45419	3.57e-10	chr9	131289694	131309262
WDR17	112.324	-1.45419	1.27e-05	chr4	176065834	176182828
SYT16	58.0037	-1.45397	0.000194328	chr14	61995823	62101709
CLIP4	1049.48	-1.45345	2.08e-11	chr2	29115426	29183813
SETBP1	1378.86	-1.45344	5.57e-09	chr18	44680173	44877414
FAM135B	51.8436	-1.4491	0.000756487	chr8	138130023	138496822
UBE2Q2L	2.85195	-1.44863	2.03e-05	chr15	84172490	84182233
JUN	16113.7	-1.44833	2.89e-19	chr1	58780791	58784113
CDO1	123.143	-1.44752	7.92e-06	chr5	115804733	115816708
CDKN1A	8372.26	-1.44727	3.36e-18	chr6	36678679	36687339
PACRG	49.6689	-1.44716	2.99e-07	chr6	162727132	163315492
CHADL	181.228	-1.4455	6.71e-13	chr22	41229510	41240931
AOC4P	33.7911	-1.44504	3.01e-06	chr17	42867145	42869217
CYP4F12	1022.13	-1.44469	2.43e-07	chr19	15673018	15697174
EPHX2	2057.72	-1.44387	1.63e-12	chr8	27491002	27544922
MPP7	2277.98	-1.44381	1.36e-10	chr10	28050994	28303066
TTC22	3014.14	-1.44203	1.48e-11	chr1	54781079	54801268
MRVI1	4670.98	-1.44178	5.84e-08	chr11	10573091	10693988
HEBP1	2096.65	-1.44108	2.14e-24	chr12	12974865	13000309
TMEM92	1148.03	-1.4396	1.33e-08	chr17	50274427	50281485
PEPD	5150.78	-1.43884	1.07e-25	chr19	33386949	33521893
MT1L	115.455	-1.43797	7.02e-09	chr16	56617461	56618818
NPR3	367.104	-1.43788	1.57e-05	chr5	32710637	32791724
BMPR1B	293.748	-1.43786	1.8e-05	chr4	94996232	95158450
KCNN2	79.1362	-1.43703	1.53e-09	chr5	114433530	114496500
JPH4	49.5677	-1.43485	6.14e-10	chr14	23568035	23578800
CA11	402.562	-1.43422	1.36e-16	chr19	48637942	48646312
UPK3B	763.322	-1.4335	0.000708323	chr7	76510342	76516521
SSC5D	2318.08	-1.43257	5.58e-07	chr19	55488503	55519099
TDH	9.28821	-1.43081	4.97e-06	chr12	113422390	113438276
COPZ2	529.131	-1.4301	2.92e-11	chr17	48026167	48037806
SLC9A9	468.386	-1.42986	4e-12	chr3	143265222	143848531
RPS6KA6	156.29	-1.42985	4.77e-05	chrX	84058346	84187935
NTRK3	119.48	-1.42872	6.1e-06	chr15	87876757	88256731
FBXL7	988.24	-1.42856	1.58e-12	chr5	15501438	15939796
MST1	444.116	-1.42811	1.23e-08	chr3	49683947	49688763
PDE5A	2848.89	-1.42801	1.14e-12	chr4	119494395	119627287
TNFSF12	1144.64	-1.42649	2.52e-16	chr17	7549058	7557890
TUB	299.214	-1.42499	1.55e-07	chr11	8038633	8106107
SCHIP1	79.4593	-1.42448	4.05e-10	chr3	159839861	159897366
RAI2	1370.24	-1.42369	7.63e-10	chrX	17800049	17860827
TM4SF5	1559.45	-1.42316	6.19e-06	chr17	4771892	4783211
ABAT	1483.38	-1.42238	6e-11	chr16	8712969	8784575
DSTN	29674.6	-1.42214	7.44e-20	chr20	17569954	17608007
ANTXR2	5655.8	-1.42037	8.92e-12	chr4	79901617	80073323
TMEM255A	215.687	-1.42005	1.03e-08	chrX	120258650	120311536
ANKRD37	261.128	-1.41836	3.78e-12	chr4	185396686	185400245
PYY	27.0035	-1.41747	0.000505628	chr17	43952733	44004469
PTGER3	643.373	-1.41652	4.16e-07	chr1	70952432	71047808
IKZF2	810.613	-1.41642	1.11e-10	chr2	212999686	213150334
CA10	11.2166	-1.41632	0.000307998	chr17	51630313	52158772
RBKS	354.849	-1.41494	3.05e-23	chr2	27781364	27890396
CA14	111.453	-1.41438	1.2e-11	chr1	150257743	150265078
AKAP12	4765.34	-1.41357	4.67e-07	chr6	151239999	151358561
PLCD1	1004.3	-1.41345	4.81e-19	chr3	38007496	38029663
GPR52	4.92145	-1.41296	1.98e-06	chr1	174448074	174449545
SELENOP	5500.76	-1.41125	4.89e-09	chr5	42799880	42812076
GPIHBP1	75.2757	-1.41101	3e-07	chr8	143213193	143217170
RIMS1	140.234	-1.41072	0.000297587	chr6	71886703	72403143
KIF5A	141.284	-1.4105	8.31e-06	chr12	57549992	57586633
LCN10	13.9844	-1.41048	0.00017553	chr9	136738167	136742959
PRELP	4959.89	-1.40933	3.47e-05	chr1	203475755	203491351
LRCH2	235.855	-1.40861	3.95e-10	chrX	115110620	115234072
RGMB	1517.99	-1.40762	1.1e-13	chr5	98769295	98796494
CDKL2	83.6824	-1.4075	7.77e-07	chr4	75576494	75630540
MTURN	1786	-1.4073	8.33e-14	chr7	30134936	30162765
WFDC1	994.403	-1.40603	3.22e-09	chr16	84294706	84329851
GPR78	57.8733	-1.40591	0.000357471	chr4	8580237	8590023
MYL6	39186.5	-1.40544	1.9e-28	chr12	56158261	56161582
DSP	34305.9	-1.40467	5.91e-11	chr6	7541575	7586717
MT1F	993.2	-1.40398	4.65e-08	chr16	56657943	56659303
CCER2	13.3981	-1.40384	5.86e-08	chr19	38908980	38912158
APBB1	1046.5	-1.4032	1.12e-10	chr11	6395124	6419472
PMM1	1150.23	-1.40204	6.86e-25	chr22	41576886	41589867
VPREB3	228.566	-1.40114	0.000415747	chr22	23752743	23754443
CNR1	344.204	-1.40091	0.000225371	chr6	88139866	88145337
ENTPD5	3036.72	-1.39775	1.05e-14	chr14	73963231	74019323
IL6	533.337	-1.3976	3.82e-05	chr7	22727142	22732002
CCDC160	20.7234	-1.39749	3.59e-05	chrX	134237213	134246207
FBXO27	294.761	-1.39695	5.57e-07	chr19	39024021	39032596
GNAZ	653.434	-1.39667	2.26e-08	chr22	23070349	23125037
JUNB	18665.9	-1.39634	1.56e-17	chr19	12791496	12793311
NUGGC	189.362	-1.39566	1.34e-06	chr8	28021964	28083871
ZNF135	143.255	-1.39529	1.4e-09	chr19	58059239	58069742
CD27	618.49	-1.39377	1.56e-06	chr12	6444885	6451718
VLDLR	722.257	-1.39088	2.09e-08	chr9	2621774	2656103
TP53INP2	6139.37	-1.39023	7.74e-17	chr20	34704308	34713439
ZNF781	56.4306	-1.38976	4.89e-10	chr19	37667749	37692315
CLUL1	30.8775	-1.3897	1.5e-06	chr18	596998	650293
OR5K2	2.32985	-1.38936	0.000234018	chr3	98497681	98498631
RNF186	658.95	-1.38796	0.000519593	chr1	19814029	19815278
CH25H	324.549	-1.38763	6.43e-08	chr10	89205937	89207314
ZNF662	192.858	-1.38622	1.28e-07	chr3	42906166	42919333
PTPRZ1	587.078	-1.38571	0.000202799	chr7	121873105	122062036
CLIC6	1888.75	-1.38482	6.08e-05	chr21	34669163	34718227
LRRK2	732.221	-1.38368	3.57e-09	chr12	40225011	40369284
ME1	1922.32	-1.38284	8.94e-13	chr6	83210391	83431219
CYSLTR1	279.123	-1.38096	3.1e-10	chrX	78271472	78327691
NCALD	893.171	-1.37882	4.22e-12	chr8	101686542	101791211
KLF10	6639.75	-1.37828	2.54e-25	chr8	102648777	102655902
OAT	8048.04	-1.37502	2.2e-13	chr10	124397303	124418976
PARD6G	514.238	-1.37202	1.56e-14	chr18	80157234	80247514
STUM	339.771	-1.37181	0.000251771	chr1	226548800	226609214
LIFR	1571.77	-1.37103	3.71e-08	chr5	38474963	38595405
OGN	2870.5	-1.37007	0.000918342	chr9	92383271	92404699
CYP4F11	863.697	-1.36858	4.71e-05	chr19	15912370	15934866
CHRNB4	74.3288	-1.3679	9.53e-07	chr15	78624111	78641245
P3H2	1281.58	-1.36694	2.34e-07	chr3	189956728	190122437
JAM3	2028.58	-1.36683	1.14e-10	chr11	134068925	134151757
ADAMTSL4	1570.8	-1.36636	7.64e-10	chr1	150549369	150560936
LDOC1	835.101	-1.36547	4.1e-08	chrX	141175746	141177214
CC2D2A	795.19	-1.3643	3.51e-14	chr4	15469865	15482263
VAT1L	278.778	-1.36248	2.39e-08	chr16	77788564	77980107
PDLIM2	1704.02	-1.36176	3.48e-18	chr8	22580474	22594297
ODF3L1	64.8888	-1.36133	1.18e-08	chr15	75723978	75727688
GEM	3223.04	-1.3604	5.42e-10	chr8	94249257	94262319
CPNE5	807.923	-1.35885	1.92e-10	chr6	36740778	36839444
PRKCB	1844.74	-1.35878	5.3e-07	chr16	23835979	24220611
FCRL4	37.7731	-1.35827	0.000301148	chr1	157573749	157598080
RNLS	145.671	-1.35815	5.65e-09	chr10	88273864	88583325
GJC1	1106.15	-1.35732	1.09e-08	chr17	44798448	44830239
ACADS	2435.52	-1.35625	1.7e-15	chr12	120725738	120740008
PBX1	4655.12	-1.35623	4.22e-12	chr1	164559360	164851823
GPR22	10.4215	-1.35542	1.48e-06	chr7	107470057	107475680
LHCGR	8.62034	-1.35477	0.000593216	chr2	48686774	48755741
SLC17A7	88.905	-1.35362	3.8e-06	chr19	49429398	49441551
CD79B	442.302	-1.35346	3.65e-05	chr17	63928736	63932354
DNAJC18	484.989	-1.35318	2.23e-17	chr5	139410203	139439525
CIDEB	26.5276	-1.35073	4.03e-09	chr14	24305193	24311377
PKIG	2407.13	-1.3507	2.4e-14	chr20	44531781	44619037
STK32B	189.965	-1.34999	6.22e-09	chr4	5051517	5501001
NIPSNAP3B	80.6355	-1.34978	8.49e-11	chr9	104763741	104777764
PBLD	2236.55	-1.34957	1.51e-08	chr10	68282660	68332927
POU3F1	63.3196	-1.34902	5.57e-05	chr1	38043851	38046778
C16orf45	1083.23	-1.34899	2.66e-10	chr16	15434468	15588259
ATP13A4	408.209	-1.34846	0.00036588	chr3	193398967	193555122
FAM212A	90.718	-1.34796	3.12e-13	chr3	49803254	49805030
LY9	340.671	-1.34683	2.63e-06	chr1	160796074	160828255
ARHGAP20	207.794	-1.34588	1.96e-08	chr11	110577035	110712728
TOM1L2	4048.1	-1.34445	8.77e-22	chr17	17843508	17972470
RAB38	249.365	-1.34393	8.16e-09	chr11	88113247	88175467
CHD5	118.139	-1.3433	2.81e-05	chr1	6101787	6180134
FBLN1	14161.9	-1.34183	2.46e-06	chr22	45502839	45601134
PDZK1	243.645	-1.33918	7.27e-05	chr1	145670853	145707400
FCRLA	312.114	-1.33801	0.000686033	chr1	161706972	161714352
CCDC107	595.442	-1.33767	9.39e-17	chr9	35658290	35661503
HAPLN2	16.0122	-1.33759	2.51e-05	chr1	156619294	156625725
SHISA3	390.594	-1.33723	0.000979626	chr4	42397324	42402487
FGF10	209.324	-1.33635	0.000219958	chr5	44304995	44388682
FSIP2	294.364	-1.33451	4.13e-05	chr2	185738895	185833289
DZIP1	653.41	-1.33382	8.55e-10	chr13	95578202	95644706
INMT	633.258	-1.33319	1.35e-06	chr7	30752135	30757602
CXCL14	7209.35	-1.33311	1.17e-05	chr5	135570681	135579279
ANKRD65	371.746	-1.3326	6.15e-07	chr1	1418420	1421444
CEBPD	9317.18	-1.33104	5.17e-16	chr8	47736914	47738164
PXMP2	909.085	-1.33068	1.35e-19	chr12	132687606	132704991
RNF122	580.49	-1.33031	8e-18	chr8	33547754	33567128
ETFDH	1533.03	-1.32968	1.84e-25	chr4	158672101	158708713
RGS4	599.458	-1.32917	3.49e-06	chr1	163068974	163076802
MAGEE1	169.136	-1.32868	1.8e-08	chrX	76427653	76431353
KLHL10	10.4928	-1.32796	6.37e-05	chr17	41837780	41848363
ZNF853	627.965	-1.32784	1.48e-07	chr7	6615617	6624291
TOX	1122.07	-1.32689	1.04e-06	chr8	58805418	59119208
FNDC4	388.17	-1.32492	2.91e-10	chr2	27491883	27495259
C3orf70	1103.86	-1.32464	4.18e-06	chr3	185076838	185153048
DTNA	660.748	-1.32391	1.89e-05	chr18	34818338	34868812
PKIA	327.402	-1.32284	2.79e-07	chr8	78516101	78605267
FRMD6	1810.78	-1.32282	2.71e-09	chr14	51717283	51730726
CFAP221	229.202	-1.32278	0.000185881	chr2	119544432	119631086
SNCB	9.43837	-1.3221	0.000220449	chr5	176620084	176630561
ARG2	246.995	-1.32167	2.33e-11	chr14	67619862	67651719
TMEM47	2364.75	-1.32136	1.85e-09	chrX	34627064	34657288
ADGRL3	462.157	-1.32092	3.04e-07	chr4	61201256	62078335
THRSP	14.3285	-1.32075	0.000859312	chr11	78063861	78068357
CNRIP1	607.224	-1.3207	5.26e-13	chr2	68293010	68320051
LPAR1	1078.33	-1.32039	5.11e-11	chr9	110873252	111038085
NCKAP5	253.33	-1.32005	1.21e-08	chr2	132671799	133568460
HPGDS	107.15	-1.31907	2.74e-08	chr4	94298556	94342876
SLC6A13	11.3752	-1.31761	9.12e-05	chr12	220621	262873
RNF180	267.937	-1.3171	7.74e-09	chr5	64165843	64335931
TPSB2	1128.55	-1.31678	9.1e-06	chr16	1228336	1230184
CORO2B	200.731	-1.3162	3.74e-07	chr15	68641503	68727805
STARD9	899.023	-1.31609	6.53e-09	chr15	42575659	42720998
PMP22	4833.25	-1.3153	1.15e-13	chr17	15235219	15265373
ST6GALNAC6	1753.47	-1.31398	3.84e-19	chr9	127885321	127905348
C15orf52	1270.06	-1.31361	3.09e-07	chr15	40331452	40340967
ACKR3	1407.17	-1.31174	5.42e-14	chr2	236569737	236582351
LARP6	571.662	-1.31115	1.6e-08	chr15	70831524	70854265
PPP2R3A	1077.85	-1.31011	1.33e-10	chr3	136022735	136147910
DMKN	1817.98	-1.3101	0.000188146	chr19	35497217	35510510
MADCAM1	256.57	-1.30895	8.66e-05	chr19	496490	505343
INPP5J	629.11	-1.30837	9.1e-12	chr22	31122923	31134697
PTGFR	245.502	-1.3067	3e-06	chr1	78491043	78540701
SELENBP1	4756.12	-1.30507	9.39e-11	chr1	151364302	151372734
TMEM27	84.3136	-1.30484	2.49e-07	chrX	15627316	15665031
PPP2R2B	130.687	-1.30429	1.03e-07	chr5	146589505	147081470
MYEF2	636.309	-1.30424	3.3e-05	chr15	48139428	48178361
SDCBP2	4724.04	-1.30409	2.28e-08	chr20	1309911	1329235
BAG3	5918.98	-1.30358	4.48e-15	chr10	119651370	119677817
CELF2	2790.55	-1.30342	8.96e-09	chr10	10462515	11331455
RORB	89.2478	-1.30327	1.58e-06	chr9	74497336	74687201
DHRS7	3019.94	-1.30266	1.03e-21	chr14	60144119	60165493
PTGIS	3130.75	-1.30249	8.43e-05	chr20	49503874	49568170
PAMR1	396.533	-1.30235	2.49e-10	chr11	35431829	35526031
PDE3A	1684.47	-1.30214	1.07e-06	chr12	20369245	20684107
TCF7L1	993.586	-1.30058	1.77e-10	chr2	85133460	85310388
WDR49	17.6349	-1.29952	0.000449611	chr3	167478685	167653983
CDA	1336.78	-1.29853	0.000162567	chr1	20588951	20618907
PAQR7	728.599	-1.29844	6.41e-15	chr1	25861484	25871253
ZEB1	3857.77	-1.29842	6.09e-09	chr10	31319172	31529814
CDH8	29.5443	-1.29838	1.91e-05	chr16	61652011	62036835
TMEM37	1544.47	-1.29802	1.17e-08	chr2	119431870	119438520
GNRHR	8.09196	-1.29751	8.38e-07	chr4	67737381	67756086
CMC4	4.97211	-1.29732	3.95e-07	chrX	155061625	155071272
PDZD3	217.073	-1.29723	2.72e-05	chr11	119185457	119190223
HRASLS	43.9982	-1.29707	0.000749719	chr3	193241128	193270855
SOD3	6736.23	-1.29691	2.06e-07	chr4	24795463	24800845
LNX1	844.38	-1.29651	8.27e-15	chr4	53460270	53591586
SAT2	1520.16	-1.29619	2.01e-25	chr17	7626234	7627876
SCARA3	1770.87	-1.29617	3.08e-07	chr8	27634060	27673020
FAM117A	1367.99	-1.29547	2.07e-14	chr17	49710325	49764156
RECK	744.381	-1.29384	1.11e-11	chr9	36036913	36124455
TRPC1	264.988	-1.29211	6.46e-09	chr3	142724424	142807887
CHRM1	62.9837	-1.29204	0.000590581	chr11	62908679	62921540
MICALL1	4018.54	-1.29179	5.43e-20	chr22	37906148	37942458
PRNP	7754.15	-1.29034	7.7e-13	chr20	4686094	4701590
ZNF626	256.407	-1.28981	5.87e-08	chr19	20619939	20661596
MT2A	6954.45	-1.28712	3.96e-09	chr16	56608533	56609497
RBPMS	6966.43	-1.28623	2.61e-10	chr8	30384501	30572261
BOC	1683.9	-1.28613	1.7e-05	chr3	113212497	113287463
ACSM6	11.5088	-1.28561	5.24e-05	chr10	95194200	95228929
NPAS3	107.984	-1.28538	2.65e-06	chr14	32939253	33804176
NPAS1	99.4858	-1.2853	1.55e-09	chr19	47019844	47045775
SOCS3	7057.31	-1.28432	1.51e-12	chr17	78356777	78360079
RASL12	821.751	-1.28425	1.16e-10	chr15	65053337	65068112
MPP2	317.684	-1.28411	2.44e-07	chr17	43875359	43907942
SECTM1	3775.97	-1.28368	2.24e-08	chr17	82321024	82334045
TIMP3	1473.82	-1.28362	1.34e-07	chr22	32800816	32863041
ABCB5	29.8853	-1.28335	0.000664227	chr7	20647343	20660394
LTBP4	15950.6	-1.28198	8.16e-14	chr19	40593166	40629820
EIF4E3	2033.4	-1.28186	1.01e-15	chr3	71679289	71725375
SLITRK4	62.7708	-1.28172	2.44e-05	chrX	143622790	143635204
SYPL2	143.151	-1.28171	3.74e-06	chr1	109466478	109482142
ZCWPW2	48.6773	-1.28142	4.72e-14	chr3	28349149	28526233
BST1	436.957	-1.28131	1.04e-08	chr4	15702950	15732173
ETNK2	430.765	-1.28083	2.88e-05	chr1	204131061	204152182
ALDH1A2	133.237	-1.27989	6.48e-05	chr15	57953424	58065923
N4BP3	628.437	-1.27967	8e-11	chr5	178113555	178126106
MYL3	20.0247	-1.27809	0.000493174	chr3	46857867	46863483
EGR3	1029.85	-1.27745	2.2e-07	chr8	22687661	22693302
FAIM2	368.24	-1.27669	6.81e-06	chr12	49866896	49903977
CNGA1	199.872	-1.27557	1.04e-06	chr4	47935977	47981533
CTSF	1547.74	-1.27363	1e-08	chr11	66563464	66568576
FZD10	355.726	-1.27334	0.000858568	chr12	130162459	130165740
SNTA1	1127.46	-1.27211	3.14e-10	chr20	33407957	33443892
DHRS1	1247.45	-1.27116	1.04e-21	chr14	24290598	24299460
TTLL7	819.919	-1.27116	1.53e-05	chr1	83865032	83999187
NR3C2	1156.95	-1.27105	4.81e-10	chr4	148078764	148442520
CDHR3	347.128	-1.26955	1.84e-11	chr7	105963211	106036431
SLC16A12	29.1515	-1.26936	5.67e-06	chr10	89430294	89535556
CCDC110	75.5202	-1.26891	3.01e-07	chr4	185445184	185471759
PRR4	154.331	-1.2673	2.94e-06	chr12	10845849	10849476
ID1	6824.06	-1.26701	4.8e-09	chr20	31605283	31606514
SERP2	118.289	-1.26622	1.79e-07	chr13	44373842	44397714
FNBP1	4828.27	-1.26493	2.09e-08	chr9	129887187	130043194
TAS1R1	14.6045	-1.26468	2.2e-05	chr1	6555278	6579757
ID3	2882.8	-1.26357	7.43e-16	chr1	23557930	23559794
PPP1R12C	5114.35	-1.26151	6.74e-17	chr19	55090913	55117600
SMAD9	1049.11	-1.26093	9.53e-06	chr13	36844831	36920272
INPP5A	2118.53	-1.26085	5.81e-25	chr10	132537779	132783480
RAB6B	544.536	-1.26016	1.1e-08	chr3	133824236	133895847
EPHA5	21.2893	-1.25991	0.000277865	chr4	65319563	65670495
GLUL	23154.9	-1.25981	1.72e-18	chr1	182378093	182392206
SFTPD	29.406	-1.25897	0.000167617	chr10	79937740	79949105
PTPRS	3054.1	-1.25783	8.95e-08	chr19	5205508	5340803
AMOTL1	4067.33	-1.25676	8.64e-09	chr11	94768342	94876753
HRNR	13.2762	-1.25661	0.000145398	chr1	152212076	152224196
RAB37	320.189	-1.25421	3.09e-08	chr17	74736560	74747335
TUBA1A	8195.25	-1.25361	6.74e-09	chr12	49184795	49189324
RHOJ	1123.7	-1.25306	7.36e-11	chr14	63204384	63293512
PDLIM7	7654.52	-1.25167	2.82e-09	chr5	177483394	177497605
FAM129B	19321.7	-1.25154	1.17e-14	chr9	127505338	127569117
SOX5	234.49	-1.25088	2.39e-08	chr12	23529504	23949703
ADAMTS15	447.79	-1.25079	4.63e-06	chr11	130448974	130476645
ZDHHC15	91.3132	-1.25059	2.03e-06	chrX	75368427	75523502
IL11RA	280.186	-1.25	3.84e-16	chr9	34653897	34661901
GREM2	659.57	-1.24921	0.000745095	chr1	240489573	240612162
RSPO1	80.651	-1.24902	0.000321473	chr1	37611350	37634923
ATRNL1	98.7952	-1.24876	6.46e-05	chr10	115093365	115171370
FCRL5	581.534	-1.2478	7.69e-05	chr1	157513377	157552520
PCDHA3	24.3768	-1.24766	4.58e-05	chr5	140801198	141012344
ISL1	334.04	-1.24692	3.16e-06	chr5	51383124	51394729
AXDND1	167.84	-1.24668	0.000686969	chr1	179365972	179554735
PDGFD	909.298	-1.24634	2.83e-09	chr11	103907186	104164299
ACSL5	11736.2	-1.24378	1.32e-08	chr10	112375265	112428380
ST3GAL3	473.224	-1.24357	2.71e-15	chr1	43707497	43931165
KCNIP4	92.404	-1.2434	2.74e-15	chr4	20728616	20882710
ADARB1	1504.81	-1.24254	1.88e-13	chr21	45074578	45226563
IL1RAPL1	24.8073	-1.24119	5.83e-05	chrX	28587564	29955900
SHF	352.845	-1.24073	7.99e-08	chr15	45167214	45187967
AS3MT	22.0366	-1.23965	0.000105752	chr10	102869453	102901898
TMIGD2	49.7262	-1.23962	2.76e-06	chr19	4292228	4302431
SLC16A6	208.692	-1.23939	1.89e-08	chr17	68267026	68291264
TIMD4	44.2301	-1.23889	0.000494451	chr5	156919282	156963255
MXI1	2373.26	-1.2385	1.08e-20	chr10	110207605	110287365
SNORD67	9.50407	-1.23814	8.14e-08	chr11	46762389	46762499
FAM218A	22.675	-1.23734	5.63e-05	chr4	164956948	164959131
HOMER2	1100.1	-1.2371	9.96e-05	chr15	82848977	82952724
DPP4	3066.47	-1.23601	3.4e-05	chr2	161992245	162074542
MID2	528.295	-1.2348	3.34e-09	chrX	107825854	107931637
ADCY2	320.95	-1.23456	0.000142888	chr5	7396230	7830081
TNS2	5436.04	-1.23453	5.5e-12	chr12	53050051	53064378
PTRF	13942.2	-1.23451	6.58e-09	chr17	42402449	42423320
GPRASP2	336.667	-1.23419	1.76e-12	chrX	102712176	102717733
CLEC10A	295.516	-1.23416	9.78e-06	chr17	7074537	7080307
CBR3	208.982	-1.23404	2.24e-10	chr21	36134965	36146562
RASGRP2	554.119	-1.23306	3.4e-06	chr11	64726911	64744158
PRKG2	122.19	-1.23217	1.03e-05	chr4	81087370	81154157
SNTG2	20.3515	-1.23094	8.88e-05	chr2	950868	1367612
KCNQ4	348.017	-1.23073	1.89e-06	chr1	40784012	40840452
SPG20	1597.18	-1.23048	1.53e-09	chr13	36301638	36346509
C4orf3	5169.86	-1.2302	1.49e-27	chr4	119296419	119304445
MAST4	3180.37	-1.22978	5.25e-13	chr5	67004620	67169595
CYB5A	3585.75	-1.22832	9.53e-21	chr18	74253292	74292016
ILK	797.457	-1.22627	4.98e-14	chr11	6603708	6610874
GABARAPL1	2287.36	-1.22375	4.6e-14	chr12	10212836	10223136
RORA	1171.17	-1.22259	7.4e-12	chr15	60488284	60627530
MSTN	16.045	-1.22241	1.56e-05	chr2	190055700	190062729
ITM2A	1300.01	-1.22156	7.66e-08	chrX	79360384	79367552
C1QTNF3	539.637	-1.22154	3.07e-05	chr5	34017858	34043266
PDE9A	519.193	-1.22143	2.1e-06	chr21	42653752	42775508
ALDH6A1	2342.76	-1.22143	3.27e-22	chr14	74057665	74084493
ZFP28	197.276	-1.21956	1.44e-07	chr19	56538948	56553135
ASXL3	92.098	-1.21886	1.63e-05	chr18	33578577	33751194
TEPP	10.272	-1.21786	0.000249767	chr16	57976435	57988113
AIM1	6136.64	-1.21722	1.22e-07	chr17	8204731	8210225
ZBTB47	1362.06	-1.21623	6.11e-13	chr3	42653684	42667580
COL6A5	62.9226	-1.21512	0.000178941	chr3	130345516	130484846
MKX	225.782	-1.21416	0.000159803	chr10	27672874	27745849
FAM92B	18.563	-1.21379	0.000210454	chr16	85098352	85112508
C1QTNF9	14.4803	-1.21353	7.59e-05	chr13	24309578	24322531
KLHDC8B	714.354	-1.21284	1.2e-14	chr3	49171585	49176486
C16orf54	326.336	-1.21259	2.62e-06	chr16	29742465	29746019
KCTD4	6.27561	-1.21256	7.74e-05	chr13	45192853	45201040
CROT	874.527	-1.21101	8.06e-12	chr7	87345635	87399796
DYNLRB2	8.42553	-1.2104	4.74e-05	chr16	80540952	80550809
LPP	34916.8	-1.20996	1.91e-08	chr3	188225405	188890671
WBSCR17	198.184	-1.20965	2.96e-06	chr7	71132537	71713601
ANGPTL4	815.856	-1.2095	2.97e-06	chr19	8364127	8374375
HSPB1	46779.1	-1.2094	2.62e-07	chr7	76302558	76304301
EFCC1	333.044	-1.20885	1.77e-10	chr3	129001629	129040742
AKAP2	110.27	-1.20866	1.19e-08	chr9	110048598	110172511
TMEM150B	701.844	-1.20823	9.93e-06	chr19	55312801	55325340
STAC2	25.3489	-1.20803	0.00037299	chr17	39210536	39225872
SLAMF7	2039.77	-1.20763	4.59e-06	chr1	160739057	160754818
OLFML3	2186.7	-1.20747	4.29e-08	chr1	113979391	113982254
CCDC13	33.2039	-1.20627	4.53e-14	chr3	42708382	42773253
POU6F1	483.856	-1.20552	9.16e-12	chr12	51201684	51217755
GLRB	151.092	-1.2055	5.15e-06	chr4	157076403	157172090
SMIM10	268.694	-1.20549	4.88e-08	chrX	134990938	134992473
TMEM120A	2089.73	-1.20446	7.24e-22	chr7	75986837	75994674
SKIDA1	57.9859	-1.20437	2.1e-07	chr10	21513480	21525682
PTGDS	3486.68	-1.20419	8.38e-05	chr9	136977504	136981742
MIA2	24.8481	-1.20228	0.000261664	chr14	39267124	39351193
CALHM1	7.90502	-1.20192	0.000657274	chr10	103453387	103458891
PHLPP2	959.037	-1.20167	1.2e-13	chr16	71644926	71724701
PCDHGB7	373.553	-1.20059	6.48e-08	chr5	141417693	141512981
AVPR1A	382.007	-1.20042	3.43e-07	chr12	63142759	63152810
TMEM151B	29.3663	-1.20002	7.72e-05	chr6	44270743	44279445
MPDZ	1220.3	-1.19982	3.21e-07	chr9	13105704	13279564
RAB30	1390.95	-1.19939	7.07e-15	chr11	82973133	83071462
MIXL1	77.8866	-1.19929	5.35e-05	chr1	226223618	226227055
SMPD3	3660.49	-1.19916	5.2e-06	chr16	68358327	68448506
FEZ1	566.212	-1.19821	5.82e-09	chr11	125488200	125496310
CDKN2B	1707.67	-1.1974	1.47e-07	chr9	22002903	22009313
TIMP4	165.351	-1.19707	2.51e-05	chr3	12153068	12159351
GRIA3	41.7882	-1.19667	4.31e-06	chrX	123184243	123204682
ASB16	85.7208	-1.19514	1.09e-11	chr17	44170706	44179083
EPHX1	5685.89	-1.1947	2.11e-17	chr1	225825301	225845561
DNASE1	2047.55	-1.19429	4.36e-09	chr16	3652939	3658095
FAM177B	494.978	-1.19326	0.000183786	chr1	222737216	222750805
TEX26	6.07628	-1.19255	0.000762743	chr13	30932697	30975502
GRIK1	31.9605	-1.19194	2.84e-08	chr21	29536933	29940052
WNT4	489.956	-1.19135	2.9e-05	chr1	22117305	22143026
EMP3	2178.99	-1.18984	2.63e-10	chr19	48325999	48330553
ANKRD9	2704.11	-1.18979	8.56e-20	chr14	102503649	102509806
KCNIP2	94.0548	-1.18929	9.58e-10	chr10	101827641	101843920
EPS8L1	3690.47	-1.189	1.77e-06	chr19	55075853	55087923
HFM1	31.5853	-1.189	0.000111868	chr1	91260766	91404869
DCHS2	270.377	-1.18827	0.000700822	chr4	154234375	154491725
ACSL6	152.157	-1.18797	0.000166446	chr5	131949974	132012068
SLMAP	7641.3	-1.18781	3.51e-14	chr3	57757256	57930016
HOXA2	171.87	-1.1878	1.79e-06	chr7	27100354	27102775
ZNF385D	203.054	-1.18771	1.29e-05	chr3	21420998	21751324
SERTAD1	1163.12	-1.18753	2.29e-17	chr19	40422501	40426025
SH3BGRL	8729.28	-1.18633	1.22e-12	chrX	81201804	81298547
MKNK2	11803.8	-1.18562	3.73e-21	chr19	2037471	2051244
IL12A	49.6729	-1.18531	3.12e-06	chr3	159988836	159996019
FAM127C	728.584	-1.18484	9.69e-10	chrX	135020504	135022536
F13A1	1661.34	-1.18469	0.000199504	chr6	6144078	6320691
MCC	1235.25	-1.18439	3.76e-09	chr5	113022099	113294915
CTF1	496.105	-1.18352	1.26e-05	chr16	30896607	30903560
NDST3	15.1686	-1.1834	1.75e-05	chr4	118034345	118258634
SLC37A2	890.103	-1.18233	6.5e-08	chr11	125063117	125090516
BDH2	1015.66	-1.18205	5.11e-17	chr4	103077625	103099867
ZNF835	71.9294	-1.17775	1.65e-05	chr19	56662652	56671755
SLC25A20	1167.57	-1.17733	4.79e-18	chr3	48856923	48898993
GLRX	2218.43	-1.17617	7.05e-12	chr5	95813849	95822873
PRADC1	801.762	-1.17607	6.59e-19	chr2	73228006	73233284
BCAS1	4458.02	-1.17586	0.000245866	chr20	53943538	54059020
PDE7B	430.154	-1.17295	1.25e-05	chr6	135851696	136195571
ANGPTL3	56.0785	-1.17201	0.00071456	chr1	62597487	62606305
RAP1A	5399.95	-1.17155	5.9e-26	chr1	111620147	111716695
CCDC178	20.8355	-1.17152	8.28e-05	chr18	32937402	33440081
LILRB5	325.303	-1.1708	4.86e-07	chr19	54250405	54257308
TPO	89.5357	-1.17058	0.000731549	chr2	1414408	1542727
ACKR4	394.719	-1.16868	2.62e-05	chr3	132597237	132602641
C16orf86	68.6372	-1.16679	3.76e-14	chr16	67666814	67668758
ROGDI	1412.28	-1.16603	1.86e-23	chr16	4796962	4802950
TCF21	492.252	-1.16553	8.92e-08	chr6	133889122	133892255
ENPEP	799.625	-1.16528	2.3e-06	chr4	110476073	110563337
C1orf116	8027.14	-1.16502	1.88e-07	chr1	207018521	207032756
FGF14	145.9	-1.16407	0.000126011	chr13	101720855	102402428
MS4A2	210.791	-1.16352	2.06e-05	chr11	60088664	60098467
F10	511.489	-1.16351	0.000454541	chr13	113122799	113149529
SIDT2	4773.94	-1.16308	9.7e-19	chr11	117179223	117197445
GPR20	68.1677	-1.16294	1.02e-06	chr8	141356486	141367265
ALDH3A2	5607.51	-1.16232	6.25e-18	chr17	19648751	19677595
KL	199.488	-1.16217	4.16e-06	chr13	33016433	33066145
FOLR2	711.417	-1.1618	5.13e-06	chr11	72216775	72221950
HADH	3888.63	-1.16173	1.86e-21	chr4	107989714	108035175
TCEAL1	869.581	-1.16157	1.22e-14	chrX	103628964	103630948
FAM124A	559.486	-1.16103	3.14e-06	chr13	51222334	51284241
SGK1	6501.25	-1.15996	1.51e-10	chr6	134169246	134174896
ABLIM3	1427.65	-1.15986	3.41e-07	chr5	149141447	149260438
SEC14L2	875.329	-1.15959	3.31e-11	chr22	30396941	30425303
ZNF582	75.234	-1.15829	5.53e-08	chr19	56382751	56393601
FMO5	1479.56	-1.15723	7.05e-06	chr1	147186261	147225638
LRRC4C	58.0865	-1.15629	0.000108365	chr11	40114201	41459636
TSPAN7	931.493	-1.15621	8.39e-06	chrX	38561478	38688918
SNORA22	18.3819	-1.15588	5.92e-05	chr7	65755526	65755659
GLIPR2	1273.86	-1.15576	8.96e-11	chr9	36136536	36163913
HOXC5	33.7682	-1.15574	0.000217114	chr12	54033048	54035360
SMARCD3	778.87	-1.15544	1.09e-09	chr7	151238973	151277145
PCDH19	138.925	-1.1551	0.000135471	chrX	100291644	100410273
HOXA5	557.208	-1.15303	6.43e-08	chr7	27141052	27143668
SGCE	1154.56	-1.15175	2.82e-07	chr7	94585224	94656209
ACOT11	1761.13	-1.15162	5.16e-13	chr1	54548134	54610332
KLRF1	23.0817	-1.15101	1.16e-06	chr12	9827481	9845004
FABP5P3	12.6833	-1.15034	7.53e-05	chr7	152436895	152443015
JDP2	1405.84	-1.15015	4.56e-19	chr14	75428217	75472701
LAYN	538.577	-1.15012	6.46e-07	chr11	111540280	111561745
MAPK3	9198.93	-1.14852	3.03e-18	chr16	30114105	30123309
MFSD2A	912.602	-1.14781	2.31e-07	chr1	39955112	39969968
CALCOCO1	4107.22	-1.14778	7.48e-19	chr12	53711118	53727523
LRRC2	153.669	-1.14764	2.57e-05	chr3	46515388	46566550
NLRX1	1580.89	-1.14758	4.26e-17	chr11	119168713	119184016
CYP27A1	2171.51	-1.14755	5.49e-07	chr2	218781749	218815293
MAP1A	2427.16	-1.14712	2.36e-06	chr15	43517608	43531620
FAM149A	604.529	-1.14614	2.44e-07	chr4	186144483	186172663
CPA3	1195.16	-1.14585	6.06e-05	chr3	148865256	148897091
SSR4	13075.1	-1.14581	1.04e-13	chrX	153794449	153798512
KDM8	260.886	-1.14501	1.08e-26	chr16	27203975	27221768
CCBE1	120.455	-1.14476	6.6e-05	chr18	59430939	59697423
SMDT1	2296.82	-1.14398	5.98e-26	chr22	42079949	42084284
TRPV3	236.647	-1.14339	3.93e-05	chr17	3510502	3557995
GADD45G	451.414	-1.14332	2.38e-07	chr9	89605012	89606554
LTC4S	5.79857	-1.14316	7.96e-07	chr5	179793985	179796512
FAM110B	375.392	-1.1422	2.89e-06	chr8	57994554	58149718
BTD	1329.83	-1.14209	3.13e-19	chr3	15601745	15647634
ATP5J	6626.33	-1.13991	2.8e-22	chr21	25724480	25735654
JUND	20035.9	-1.13969	4.8e-17	chr19	18279694	18281656
TCEAL3	831.18	-1.13967	3.84e-10	chrX	103607906	103609927
TMC3	21.509	-1.13953	0.00012694	chr15	81331106	81374156
RNF217	793.677	-1.13864	2.07e-08	chr6	124962545	125092634
CARD17	11.5198	-1.13849	0.000129192	chr11	105092469	105101431
SOCS2	1063.71	-1.13764	4.76e-12	chr12	93572526	93576745
IL17D	163.008	-1.13718	4.07e-10	chr13	20703343	20723098
PABPC5	57.9347	-1.13706	1.52e-06	chrX	91434598	91438584
DTX3	1070.99	-1.13677	3.95e-08	chr12	57604622	57609804
NIM1K	41.1748	-1.13659	3.84e-09	chr5	43192852	43280850
MPC1	2371.26	-1.13588	5e-18	chr6	166364920	166383013
NUDT11	68.6961	-1.13578	2.83e-05	chrX	51490011	51496607
CNTNAP3B	79.7757	-1.13561	0.000308715	chr9	41891890	42129504
PBXIP1	6612.01	-1.13554	6.5e-16	chr1	154944083	154956163
FAHD2B	304.104	-1.13473	2.12e-12	chr2	97089584	97094882
SYTL1	1818.07	-1.13428	3.14e-08	chr1	27341992	27353932
ITPR1	1979.1	-1.13332	9.44e-10	chr3	4493348	4847840
KAZALD1	724.516	-1.13332	1.94e-09	chr10	101061242	101068141
RAB27A	3032.74	-1.1305	9.55e-15	chr15	55202966	55270394
PINLYP	133.355	-1.12969	1.88e-08	chr19	43580606	43582104
KCNIP3	286.567	-1.12966	2.45e-05	chr2	95347020	95386077
ABCC9	1446.07	-1.12946	6.27e-05	chr12	21797390	21936694
FYCO1	5039.67	-1.12885	1.87e-12	chr3	45917899	45995824
OSR1	256.898	-1.12778	2.17e-05	chr2	19351485	19358611
SLC1A7	212.195	-1.12746	0.000190689	chr1	53087179	53142632
SATB1	2209.47	-1.1265	4.14e-10	chr3	18345388	18425337
CCL11	926.334	-1.12585	7.15e-05	chr17	34285668	34288180
PALM	1314.16	-1.12521	5.92e-06	chr19	708953	748330
MAGEH1	600.088	-1.12441	1.94e-10	chrX	55452089	55453568
FRMPD3	152.828	-1.12367	0.000395099	chrX	107522450	107605251
MPIG6B	40.3143	-1.12254	3.16e-07	chr6	31723344	31726708
ACAA1	2351.45	-1.12149	9.87e-23	chr3	38122710	38137242
NME4	3769.12	-1.12133	8.38e-10	chr16	397192	400754
PPM1L	2286.05	-1.1208	1.57e-10	chr3	160870598	161078907
GPR135	164.835	-1.11967	1.6e-08	chr14	59463522	59465341
MAFF	2424.38	-1.11864	5.28e-14	chr22	38203020	38216510
ITGB7	415.035	-1.11855	7.37e-07	chr12	53191318	53207307
ICA1L	375.568	-1.11849	9.91e-09	chr2	202773150	202871985
SYT15	38.8959	-1.11788	8.54e-06	chr10	46579016	46594172
CRY2	2018.13	-1.11747	5.13e-21	chr11	45847406	45883248
RDH5	166.698	-1.11744	2.9e-10	chr12	55720367	55724742
ZNF454	46.0296	-1.11681	5.06e-07	chr5	178941191	178960922
ZBTB4	6597.34	-1.11664	5.3e-17	chr17	7459366	7479625
PPM1K	1326.65	-1.1166	1.76e-12	chr4	88257609	88284831
NACC2	3670.65	-1.11577	1.53e-10	chr9	136006537	136095285
MMEL1	148.038	-1.11482	4.28e-06	chr1	2590642	2633042
TUBB2A	1627.16	-1.11458	7e-11	chr6	3153666	3157549
C3orf67	239.99	-1.11408	0.000410869	chr3	58882347	59050032
PTGES3L	116.418	-1.11346	2.81e-06	chr17	42968088	42980528
HTR1B	77.2207	-1.11203	0.000796113	chr6	77460848	77464022
CD1A	64.8655	-1.11134	0.000189495	chr1	158254137	158258268
GNAI1	1221.21	-1.11126	8.24e-09	chr7	80135755	80219409
IL16	1141.25	-1.11057	1.43e-06	chr15	81296913	81312763
UTS2B	21.3736	-1.11017	3.02e-05	chr3	191267155	191330536
TST	4815.57	-1.10979	1.41e-09	chr22	37010859	37020183
CLEC9A	24.6472	-1.10978	2.19e-05	chr12	10030677	10066030
DCLK1	648.353	-1.10953	0.000612769	chr13	35768652	36131377
MAP1LC3C	17.6059	-1.10859	8.44e-05	chr1	241995490	241999083
PDXP	329.189	-1.10818	3.33e-11	chr22	37658730	37666932
FAM189A2	577.804	-1.10725	0.000380642	chr9	69325310	69392474
MMP28	1073.21	-1.10708	2.36e-05	chr17	35765857	35795707
NR2F1	2041.25	-1.10675	1.81e-06	chr5	93583337	93594609
RIPK4	1940.38	-1.1045	6.89e-08	chr21	41739369	41767089
LHPP	1656.86	-1.10358	6.38e-12	chr10	124461772	124498514
SLIT3	3040.29	-1.10329	2.89e-05	chr5	168661733	169301129
ACSM5	38.0406	-1.10295	2.47e-05	chr16	20409534	20419775
CHST15	2966.27	-1.10292	3.24e-07	chr10	124019653	124092424
TLE4	1629.12	-1.10292	1.13e-13	chr9	79571773	79726881
AP1S2	1678.3	-1.10227	7.68e-10	chrX	15825806	15855014
BLVRB	4849.24	-1.10214	9.89e-12	chr19	40447784	40465818
PLA2G10	524.706	-1.10107	0.000163009	chr16	14672548	14694573
CYTL1	80.8904	-1.10101	1.25e-05	chr4	5014586	5019470
ZCCHC24	2886.39	-1.10032	3.9e-06	chr10	79382327	79445627
SPAG4	473.865	-1.09974	5.32e-08	chr20	35615884	35621049
KIAA1614	286.321	-1.09903	2.2e-09	chr1	180913177	180946103
SPAG8	44.1778	-1.09843	5.39e-10	chr9	35809810	35812262
FAM161B	292.785	-1.0981	3.37e-17	chr14	73932992	73950414
TACSTD2	12595	-1.09808	0.000495141	chr1	58575423	58577494
ZNF542P	318.827	-1.09802	5.8e-07	chr19	56368121	56379827
RIMS3	369.371	-1.09796	6.18e-06	chr1	40620680	40665652
GPR62	12.7626	-1.09786	5.75e-05	chr3	51955314	51957504
GAMT	567.651	-1.09777	0.000258804	chr19	1397026	1401570
TWIST2	276.026	-1.09721	2.59e-05	chr2	238848032	238887252
INSC	101.953	-1.09574	0.000164377	chr11	15114938	15247208
FAM13A	1716.01	-1.09539	3.65e-10	chr4	88725954	88823361
EFHC2	125.659	-1.09538	1.67e-05	chrX	44147882	44343677
SIGLEC6	93.1327	-1.09472	0.000204568	chr19	51517819	51531856
BAG2	1935.01	-1.0936	1.29e-05	chr6	57172306	57185214
DUSP19	358.883	-1.09271	1.15e-13	chr2	183078559	183099994
ZNF483	120.89	-1.09221	2.68e-06	chr9	111525159	111555417
WASF1	684.736	-1.09182	1.21e-06	chr6	110099819	110180004
TSHZ3	954.984	-1.09179	7.78e-07	chr19	31274945	31349525
SPAG16	587.116	-1.09171	5.39e-07	chr2	213284379	214410501
CRISPLD2	6289.31	-1.09107	8.07e-08	chr16	84819981	84909510
SLC8A1	1338.21	-1.09104	3.69e-07	chr2	40112146	40452069
COLEC12	833.627	-1.09059	1.77e-05	chr18	319355	500729
NAP1L3	120.157	-1.09056	3e-05	chrX	93670926	93673683
ZNF677	269.283	-1.08915	1.58e-06	chr19	53235381	53254903
SLC25A42	494.03	-1.08902	4.04e-18	chr19	19063961	19113031
HSD17B6	143.634	-1.08833	9.62e-08	chr12	56763218	56787790
PODN	4143.79	-1.08727	5.24e-05	chr1	53062052	53085502
ZNF540	80.6777	-1.08687	4.09e-08	chr19	37594830	37614178
KCTD11	1046.07	-1.0867	3.69e-14	chr17	7352162	7354943
TP53I3	1378.87	-1.08638	5.34e-13	chr2	24077433	24085215
ACADSB	1819.37	-1.08612	7.75e-15	chr10	123008913	123058290
GPR146	89.2028	-1.08599	4.8e-10	chr7	1055275	1059269
MINDY1	1901.62	-1.08578	3.83e-17	chr1	150996825	151006797
GLIPR1L2	33.3425	-1.08485	1.99e-07	chr12	75391070	75432397
KLHL4	90.2314	-1.08467	0.000269489	chrX	87517712	87670050
NCAM2	151.591	-1.08396	0.000486904	chr21	21147104	21385674
FAM166B	28.4259	-1.08387	5.52e-09	chr9	35561830	35563899
TMEM55A	706.352	-1.08386	8.72e-09	chr8	90994271	91040975
MGST3	6731.89	-1.08294	1.68e-16	chr1	165630873	165656135
GPR182	14.9178	-1.08221	5.12e-07	chr12	56994571	56996685
SLC25A23	6932.71	-1.08215	1.32e-13	chr19	6440064	6459770
GLI3	838.471	-1.08084	3.77e-06	chr7	41960950	42237019
RASL11B	192.376	-1.0808	8.98e-05	chr4	52862328	52866835
ASAH2B	295.214	-1.08073	1.33e-11	chr10	50739688	50757186
PLXNB3	741.02	-1.08055	0.000646667	chrX	153764196	153779346
SCN4B	288.407	-1.07943	3.02e-05	chr11	118133377	118145469
GPLD1	105.078	-1.07811	4.41e-08	chr6	24425834	24489622
WNT6	61.0474	-1.07794	0.000633556	chr2	218859823	218874232
DGKA	2489.18	-1.07785	2.07e-09	chr12	55936008	55954023
[truncated: 1,880 more rows]
